# Supplementary material for: Aqua­(propane­dioato-κ2 O 1,O 3)[2-(1H-pyrazol-1-yl-κN 2)-1,10-phenanthroline-κ2 N,N′]nickel(II) trihydrate
Source: Acta Crystallogr Sect E Struct Rep Online. 2009 May 14;65(Pt 6):m647. doi: 10.1107/S1600536809017188 (PMC2969757; doi:10.1107/S1600536809017188)
Supplement: Supplementary file 1 [file e-65-0m647-sup1.cif]

##############################################################################
###                                                                        ###
###        Electronic paper (Acta Crystallographica Section E)             ###
###                                                                        ###
##############################################################################
#                                                                            #
# This CIF contains the data in a paper accepted for publication in Acta     #
# Crystallographica Section E. It conforms to the requirements of Notes      #
# for Authors for Section E, and has been peer reviewed under the auspices   #
# of the IUCr Commission on Journals.                                        #
#                                                                            #
# Full details of the Crystallographic Information File format               #
# are given in the paper "The Crystallographic Information File (CIF):       #
# a New Standard Archive File for Crystallography" by S. R. Hall, F. H.      #
# Allen and I. D. Brown [Acta Cryst. (1991), A47, 655-685].                  #
#                                                                            #
# The current version of the core CIF dictionary is obtainable from          #
# ftp://ftp.iucr.org/pub/cif_core.dic. The current version number is 2.4.    #
#                                                                            #
# Software is freely available for graphical display of the structure(s) in  #
# this CIF.  For information consult the CIF home page http://www.iucr.org/  #
# cif/home.html                                                              #
#                                                                            #
# This file may be used for bona fide research purposes within the           #
# scientific community so long as proper attribution is given to the journal # 
# article from which it was obtained.                                        #
#                                                                            #
##############################################################################
                                             
data_I
_audit_creation_method     SHELXL97
_chemical_name_systematic
;
Aqua(propanedioato-\k^2^<i>O</i>^1^,<i>O</i>^3^[2-(1<i>H</i>-pyrazol-1-yl-
\k<i>N</i>^2^)-1,10-phenanthroline-\k^2^<i>N</i>,<i>N</i>'])nickel(II)
trihydrate
;
_chemical_name_common     ?
_chemical_formula_moiety     'C18 H14 N4 Ni O5 , 3H2 O'
_chemical_formula_sum     'C18 H20 N4 Ni O8'
_chemical_formula_iupac     '[Ni (C3 H2 O4) (C15 H10 N4) (H2 O)] , 3H2 O'
_chemical_formula_weight     479.09
_chemical_melting_point     ?
_symmetry_cell_setting     triclinic
_symmetry_space_group_name_H-M     'P -1'
_symmetry_space_group_name_Hall     '-P 1'
loop_
    _symmetry_equiv_pos_as_xyz
    'x, y, z'
    '-x, -y, -z'
_cell_length_a     7.8066(14)
_cell_length_b     11.639(2)
_cell_length_c     12.159(2)
_cell_angle_alpha     109.234(2)
_cell_angle_beta     103.493(2)
_cell_angle_gamma     90.601(2)
_cell_volume     1009.8(3)
_cell_formula_units_Z     2
_cell_measurement_reflns_used     2439
_cell_measurement_theta_min     2.6955
_cell_measurement_theta_max     26.3885
_cell_measurement_temperature     298(2)
_exptl_crystal_description     block
_exptl_crystal_colour     blue
_exptl_crystal_size_max     0.31
_exptl_crystal_size_mid     0.21
_exptl_crystal_size_min     0.15
_exptl_crystal_density_diffrn     1.576
_exptl_crystal_density_meas     ?
_exptl_crystal_density_method     'not measured'
_exptl_crystal_F_000     496
_exptl_absorpt_coefficient_mu     1.016
_exptl_absorpt_correction_type     multi-scan
_exptl_absorpt_process_details     '(SADABS; Sheldrick, 1996)'
_exptl_absorpt_correction_T_min     0.7436
_exptl_absorpt_correction_T_max     0.8626
_exptl_special_details
;
;
_diffrn_ambient_temperature     298(2)
_diffrn_radiation_type     MoK\a
_diffrn_radiation_wavelength     0.71073
_diffrn_radiation_source     'fine-focus sealed tube'
_diffrn_radiation_monochromator     graphite
_diffrn_measurement_device_type     'Bruker SMART APEX CCD'
_diffrn_measurement_method     '\f and \w scans'
_diffrn_detector_area_resol_mean     ?
_diffrn_reflns_number     5558
_diffrn_reflns_av_R_equivalents     0.0179
_diffrn_reflns_av_sigmaI/netI     0.0397
_diffrn_reflns_theta_min     1.83
_diffrn_reflns_theta_max     26.00
_diffrn_reflns_theta_full     26.00
_diffrn_measured_fraction_theta_max     0.978
_diffrn_measured_fraction_theta_full     0.993
_diffrn_reflns_limit_h_min     -9
_diffrn_reflns_limit_h_max     9
_diffrn_reflns_limit_k_min     -10
_diffrn_reflns_limit_k_max     14
_diffrn_reflns_limit_l_min     -14
_diffrn_reflns_limit_l_max     12
_diffrn_standards_number     ?
_diffrn_standards_interval_count     ?
_diffrn_standards_interval_time     ?
_diffrn_standards_decay_%     ?
_refine_special_details
;
Refinement of <i>F</i>^2^ against ALL reflections. The weighted <i>R</i>-factor
<i>wR</i> and goodness of fit <i>S</i> are based on <i>F</i>^2^, conventional
<i>R</i>-factors <i>R</i> are based on <i>F</i>, with <i>F</i> set to zero for
negative <i>F</i>^2^. The threshold expression of <i>F</i>^2^ >
\s(<i>F</i>^2^) is used only for calculating <i>R</i>-factors(gt) <i>etc</i>.
and is not relevant to the choice of reflections for refinement.
<i>R</i>-factors based on <i>F</i>^2^ are statistically about twice as large
as those based on <i>F</i>, and <i>R</i>- factors based on ALL data will be
even larger.
;
_reflns_number_total     3887
_reflns_number_gt     3414
_reflns_threshold_expression     I>2\s(I)
_refine_ls_structure_factor_coef     Fsqd
_refine_ls_matrix_type     full
_refine_ls_R_factor_all     0.0456
_refine_ls_R_factor_gt     0.0403
_refine_ls_wR_factor_gt     0.1045
_refine_ls_wR_factor_ref     0.1072
_refine_ls_goodness_of_fit_ref     1.057
_refine_ls_restrained_S_all     1.057
_refine_ls_number_reflns     3887
_refine_ls_number_parameters     280
_refine_ls_number_restraints     3
_refine_ls_hydrogen_treatment     constr
_refine_ls_weighting_scheme     calc
_refine_ls_weighting_details
       'calc w = 1/[\s^2^(Fo^2^)+(0.0609P)^2^+0.1787P] where P=(Fo^2^+2Fc^2^)/3'
_atom_sites_solution_hydrogens     geom
_atom_sites_solution_primary     direct
_atom_sites_solution_secondary     difmap
_refine_ls_shift/su_max     0.000
_refine_ls_shift/su_mean     0.000
_refine_diff_density_max     0.409
_refine_diff_density_min     -0.360
_refine_ls_extinction_method     none
_refine_ls_extinction_coef     ?
loop_
    _atom_type_symbol
    _atom_type_description
    _atom_type_scat_dispersion_real
    _atom_type_scat_dispersion_imag
    _atom_type_scat_source
    'C' 'C' 0.0033 0.0016
                         'International Tables Vol C Tables 4.2.6.8 and 6.1.1.4'
    'H' 'H' 0.0000 0.0000
                         'International Tables Vol C Tables 4.2.6.8 and 6.1.1.4'
    'N' 'N' 0.0061 0.0033
                         'International Tables Vol C Tables 4.2.6.8 and 6.1.1.4'
    'O' 'O' 0.0106 0.0060
                         'International Tables Vol C Tables 4.2.6.8 and 6.1.1.4'
    'Ni' 'Ni' 0.3393 1.1124
                         'International Tables Vol C Tables 4.2.6.8 and 6.1.1.4'
_computing_data_collection     'SMART (Bruker, 1997)'
_computing_cell_refinement     'SAINT (Bruker, 1997)'
_computing_data_reduction     'SAINT (Bruker, 1997)'
_computing_structure_solution     'SHELXTL (Sheldrick, 2008)'
_computing_structure_refinement     'SHELXTL (Sheldrick, 2008)'
_computing_molecular_graphics     'SHELXTL (Sheldrick, 2008)'
_computing_publication_material     'SHELXTL (Sheldrick, 2008)'
loop_
    _atom_site_type_symbol
    _atom_site_label
    _atom_site_fract_x
    _atom_site_fract_y
    _atom_site_fract_z
    _atom_site_U_iso_or_equiv
    _atom_site_adp_type
    _atom_site_calc_flag
    _atom_site_refinement_flags
    _atom_site_occupancy
    _atom_site_disorder_assembly
    _atom_site_disorder_group
    C C1 -0.2105(3) -0.0069(3) 0.0485(2) 0.0402(6) Uani d . 1 . .
    C C2 0.5533(3) 0.2194(2) 0.3192(2) 0.0317(5) Uani d . 1 . .
    C C3 0.5634(4) 0.3565(2) 0.3449(3) 0.0481(7) Uani d . 1 . .
    H H3A 0.6004 0.3975 0.4313 0.058 Uiso calc R 1 . .
    H H3B 0.6542 0.3783 0.3108 0.058 Uiso calc R 1 . .
    C C4 0.3933(3) 0.4043(2) 0.2967(3) 0.0391(6) Uani d . 1 . .
    C C5 0.4542(4) 0.2600(3) 0.6200(2) 0.0501(7) Uani d . 1 . .
    H H5 0.5037 0.3403 0.6456 0.060 Uiso calc R 1 . .
    C C6 0.4961(4) 0.1811(3) 0.6853(3) 0.0585(8) Uani d . 1 . .
    H H6 0.5771 0.1983 0.7594 0.070 Uiso calc R 1 . .
    C C7 0.3961(4) 0.0755(3) 0.6196(3) 0.0485(7) Uani d . 1 . .
    H H7 0.3934 0.0053 0.6399 0.058 Uiso calc R 1 . .
    C C8 0.1738(3) 0.0109(2) 0.4191(2) 0.0349(5) Uani d . 1 . .
    C C9 0.1191(4) -0.1082(3) 0.4083(3) 0.0464(7) Uani d . 1 . .
    H H9 0.1665 -0.1405 0.4681 0.056 Uiso calc R 1 . .
    C C10 -0.0063(4) -0.1753(3) 0.3072(3) 0.0500(7) Uani d . 1 . .
    H H10 -0.0437 -0.2549 0.2977 0.060 Uiso calc R 1 . .
    C C11 -0.0800(4) -0.1258(2) 0.2169(3) 0.0423(6) Uani d . 1 . .
    C C12 -0.0145(3) -0.0073(2) 0.2364(2) 0.0334(5) Uani d . 1 . .
    C C13 -0.2146(4) -0.1856(3) 0.1088(3) 0.0513(8) Uani d . 1 . .
    H H13 -0.2603 -0.2650 0.0932 0.062 Uiso calc R 1 . .
    C C14 -0.2756(4) -0.1290(3) 0.0300(3) 0.0501(7) Uani d . 1 . .
    H H14 -0.3633 -0.1704 -0.0391 0.060 Uiso calc R 1 . .
    C C15 -0.0762(3) 0.0535(2) 0.1524(2) 0.0321(5) Uani d . 1 . .
    C C16 -0.2689(4) 0.0593(3) -0.0293(2) 0.0490(7) Uani d . 1 . .
    H H16 -0.3580 0.0242 -0.0994 0.059 Uiso calc R 1 . .
    C C17 -0.1951(4) 0.1745(3) -0.0018(2) 0.0506(7) Uani d . 1 . .
    H H17 -0.2345 0.2190 -0.0523 0.061 Uiso calc R 1 . .
    C C18 -0.0589(4) 0.2261(3) 0.1032(2) 0.0411(6) Uani d . 1 . .
    H H18 -0.0085 0.3047 0.1202 0.049 Uiso calc R 1 . .
    N N1 0.3355(3) 0.2062(2) 0.51739(19) 0.0395(5) Uani d . 1 . .
    N N2 0.2992(3) 0.0911(2) 0.51724(19) 0.0366(5) Uani d . 1 . .
    N N3 0.1093(3) 0.05894(19) 0.33639(18) 0.0317(4) Uani d . 1 . .
    N N4 0.0004(3) 0.16792(19) 0.17875(18) 0.0325(5) Uani d . 1 . .
    Ni Ni1 0.19360(4) 0.22721(3) 0.34854(3) 0.02967(12) Uani d . 1 . .
    O O1 0.4043(2) 0.15843(15) 0.28425(15) 0.0354(4) Uani d . 1 . .
    O O2 0.6966(2) 0.17407(18) 0.3347(2) 0.0496(5) Uani d . 1 . .
    O O3 0.2619(2) 0.38952(16) 0.33705(18) 0.0437(5) Uani d . 1 . .
    O O4 0.3907(3) 0.4573(2) 0.2239(2) 0.0593(6) Uani d . 1 . .
    O O5 -0.0012(2) 0.31123(18) 0.42578(17) 0.0474(5) Uani d . 1 . .
    H H2 -0.0974 0.2633 0.3875 0.071 Uiso d R 1 . .
    H H1 0.0036 0.3463 0.4970 0.071 Uiso d R 1 . .
    O O6 0.9811(4) 0.5352(2) 0.3413(2) 0.0834(8) Uani d . 1 . .
    H H12 1.0838 0.5098 0.3269 0.125 Uiso d R 1 . .
    H H11 0.9107 0.5181 0.2821 0.125 Uiso d R 1 . .
    O O7 0.1756(4) 0.5519(3) 0.0576(3) 0.0948(9) Uani d . 1 . .
    H H8 0.2184 0.5035 0.1004 0.142 Uiso d R 1 . .
    H H15 0.2443 0.5350 0.0145 0.142 Uiso d R 1 . .
    O O8 0.6999(4) 0.5114(3) 0.1500(3) 0.0967(10) Uani d D 1 . .
    H H4 0.6894 0.4311 0.1063 0.145 Uiso d RD 1 . .
    H H3 0.5869 0.5176 0.1541 0.145 Uiso d RD 1 . .
loop_
    _atom_site_aniso_label
    _atom_site_aniso_U_11
    _atom_site_aniso_U_22
    _atom_site_aniso_U_33
    _atom_site_aniso_U_12
    _atom_site_aniso_U_13
    _atom_site_aniso_U_23
    C1 0.0324(14) 0.0451(15) 0.0345(13) 0.0010(11) 0.0083(11) 0.0025(12)
    C2 0.0300(13) 0.0359(13) 0.0310(12) 0.0031(10) 0.0078(10) 0.0139(10)
    C3 0.0311(14) 0.0379(15) 0.075(2) -0.0006(11) 0.0046(13) 0.0257(15)
    C4 0.0322(14) 0.0281(13) 0.0527(16) -0.0026(10) 0.0022(12) 0.0142(12)
    C5 0.0474(17) 0.0535(18) 0.0400(15) -0.0024(14) -0.0011(13) 0.0122(14)
    C6 0.0524(19) 0.078(2) 0.0394(16) 0.0021(17) -0.0043(14) 0.0244(16)
    C7 0.0488(17) 0.0619(19) 0.0444(15) 0.0125(15) 0.0096(13) 0.0319(15)
    C8 0.0347(14) 0.0368(13) 0.0377(13) 0.0047(11) 0.0115(11) 0.0169(11)
    C9 0.0527(18) 0.0428(16) 0.0541(17) 0.0055(13) 0.0154(14) 0.0289(14)
    C10 0.0561(19) 0.0337(15) 0.0650(19) -0.0046(13) 0.0204(15) 0.0197(14)
    C11 0.0445(16) 0.0366(14) 0.0471(15) -0.0010(12) 0.0181(13) 0.0116(12)
    C12 0.0281(13) 0.0340(13) 0.0376(13) -0.0006(10) 0.0106(10) 0.0100(11)
    C13 0.0506(18) 0.0386(15) 0.0545(18) -0.0165(13) 0.0142(14) 0.0026(14)
    C14 0.0416(17) 0.0502(17) 0.0418(15) -0.0104(13) 0.0044(13) -0.0015(13)
    C15 0.0296(13) 0.0354(13) 0.0305(12) 0.0027(10) 0.0102(10) 0.0083(10)
    C16 0.0425(16) 0.0588(19) 0.0332(14) 0.0082(14) 0.0000(12) 0.0057(13)
    C17 0.0570(19) 0.0522(18) 0.0369(15) 0.0138(15) 0.0006(13) 0.0154(13)
    C18 0.0436(15) 0.0408(15) 0.0385(14) 0.0085(12) 0.0076(12) 0.0148(12)
    N1 0.0396(13) 0.0398(12) 0.0373(12) 0.0003(10) 0.0046(10) 0.0145(10)
    N2 0.0352(12) 0.0426(12) 0.0371(11) 0.0056(10) 0.0079(9) 0.0208(10)
    N3 0.0294(11) 0.0324(11) 0.0347(11) 0.0007(8) 0.0081(8) 0.0133(9)
    N4 0.0302(11) 0.0343(11) 0.0326(11) 0.0033(9) 0.0070(8) 0.0114(9)
    Ni1 0.02559(19) 0.02943(19) 0.03366(19) 0.00035(12) 0.00542(13) 0.01179(14)
    O1 0.0286(9) 0.0319(9) 0.0421(10) 0.0002(7) 0.0076(7) 0.0090(8)
    O2 0.0311(10) 0.0451(11) 0.0792(14) 0.0093(8) 0.0159(10) 0.0282(10)
    O3 0.0369(11) 0.0334(10) 0.0658(13) 0.0051(8) 0.0160(9) 0.0210(9)
    O4 0.0512(13) 0.0661(14) 0.0783(15) 0.0069(11) 0.0143(11) 0.0488(13)
    O5 0.0315(10) 0.0577(12) 0.0436(10) 0.0017(9) 0.0104(8) 0.0043(9)
    O6 0.0684(17) 0.0799(19) 0.0820(17) 0.0267(14) 0.0127(14) 0.0053(15)
    O7 0.090(2) 0.123(3) 0.097(2) 0.0304(19) 0.0232(17) 0.070(2)
    O8 0.074(2) 0.128(3) 0.105(2) 0.0108(18) 0.0367(17) 0.051(2)
_geom_special_details
;
All e.s.d.'s (except the e.s.d. in the dihedral angle between two l.s. planes)
are estimated using the full covariance matrix. The cell e.s.d.'s are taken
into account individually in the estimation of e.s.d.'s in distances, angles
and torsion angles; correlations between e.s.d.'s in cell parameters are only
used when they are defined by crystal symmetry. An approximate (isotropic)
treatment of cell e.s.d.'s is used for estimating e.s.d.'s involving l.s.
planes.
;
loop_
    _geom_bond_atom_site_label_1
    _geom_bond_atom_site_label_2
    _geom_bond_site_symmetry_2
    _geom_bond_distance
    _geom_bond_publ_flag
    C1 C15 . 1.404(4) ?
    C1 C16 . 1.408(4) ?
    C1 C14 . 1.432(4) ?
    C2 O2 . 1.243(3) ?
    C2 O1 . 1.261(3) ?
    C2 C3 . 1.519(4) ?
    C3 C4 . 1.511(4) ?
    C3 H3A . 0.9700 ?
    C3 H3B . 0.9700 ?
    C4 O4 . 1.231(3) ?
    C4 O3 . 1.269(3) ?
    C5 N1 . 1.320(4) ?
    C5 C6 . 1.395(4) ?
    C5 H5 . 0.9300 ?
    C6 C7 . 1.341(5) ?
    C6 H6 . 0.9300 ?
    C7 N2 . 1.366(3) ?
    C7 H7 . 0.9300 ?
    C8 N3 . 1.311(3) ?
    C8 N2 . 1.398(3) ?
    C8 C9 . 1.401(4) ?
    C9 C10 . 1.367(4) ?
    C9 H9 . 0.9300 ?
    C10 C11 . 1.414(4) ?
    C10 H10 . 0.9300 ?
    C11 C12 . 1.390(4) ?
    C11 C13 . 1.433(4) ?
    C12 N3 . 1.351(3) ?
    C12 C15 . 1.425(4) ?
    C13 C14 . 1.336(5) ?
    C13 H13 . 0.9300 ?
    C14 H14 . 0.9300 ?
    C15 N4 . 1.358(3) ?
    C16 C17 . 1.356(4) ?
    C16 H16 . 0.9300 ?
    C17 C18 . 1.403(4) ?
    C17 H17 . 0.9300 ?
    C18 N4 . 1.317(3) ?
    C18 H18 . 0.9300 ?
    N1 N2 . 1.367(3) ?
    N1 Ni1 . 2.186(2) Y
    N3 Ni1 . 2.007(2) Y
    N4 Ni1 . 2.145(2) Y
    Ni1 O3 . 2.0149(18) Y
    Ni1 O1 . 2.0427(17) Y
    Ni1 O5 . 2.0603(18) Y
    O5 H2 . 0.8653 ?
    O5 H1 . 0.8184 ?
    O6 H12 . 0.8934 ?
    O6 H11 . 0.7604 ?
    O7 H8 . 0.9033 ?
    O7 H15 . 0.8159 ?
    O8 H4 . 0.9009 ?
    O8 H3 . 0.8976 ?
loop_
    _geom_angle_atom_site_label_1
    _geom_angle_atom_site_label_2
    _geom_angle_atom_site_label_3
    _geom_angle_site_symmetry_1
    _geom_angle_site_symmetry_3
    _geom_angle
    _geom_angle_publ_flag
    C15 C1 C16 . . 116.2(3) ?
    C15 C1 C14 . . 118.1(3) ?
    C16 C1 C14 . . 125.7(3) ?
    O2 C2 O1 . . 123.8(2) ?
    O2 C2 C3 . . 116.5(2) ?
    O1 C2 C3 . . 119.7(2) ?
    C4 C3 C2 . . 115.2(2) ?
    C4 C3 H3A . . 108.5 ?
    C2 C3 H3A . . 108.5 ?
    C4 C3 H3B . . 108.5 ?
    C2 C3 H3B . . 108.5 ?
    H3A C3 H3B . . 107.5 ?
    O4 C4 O3 . . 124.0(3) ?
    O4 C4 C3 . . 119.0(3) ?
    O3 C4 C3 . . 117.0(2) ?
    N1 C5 C6 . . 111.4(3) ?
    N1 C5 H5 . . 124.3 ?
    C6 C5 H5 . . 124.3 ?
    C7 C6 C5 . . 106.2(3) ?
    C7 C6 H6 . . 126.9 ?
    C5 C6 H6 . . 126.9 ?
    C6 C7 N2 . . 106.8(3) ?
    C6 C7 H7 . . 126.6 ?
    N2 C7 H7 . . 126.6 ?
    N3 C8 N2 . . 112.9(2) ?
    N3 C8 C9 . . 122.4(2) ?
    N2 C8 C9 . . 124.7(2) ?
    C10 C9 C8 . . 118.0(3) ?
    C10 C9 H9 . . 121.0 ?
    C8 C9 H9 . . 121.0 ?
    C9 C10 C11 . . 121.1(3) ?
    C9 C10 H10 . . 119.5 ?
    C11 C10 H10 . . 119.5 ?
    C12 C11 C10 . . 116.0(3) ?
    C12 C11 C13 . . 117.6(3) ?
    C10 C11 C13 . . 126.4(3) ?
    N3 C12 C11 . . 122.7(2) ?
    N3 C12 C15 . . 115.3(2) ?
    C11 C12 C15 . . 122.0(2) ?
    C14 C13 C11 . . 121.1(3) ?
    C14 C13 H13 . . 119.4 ?
    C11 C13 H13 . . 119.4 ?
    C13 C14 C1 . . 122.2(3) ?
    C13 C14 H14 . . 118.9 ?
    C1 C14 H14 . . 118.9 ?
    N4 C15 C1 . . 124.0(2) ?
    N4 C15 C12 . . 117.1(2) ?
    C1 C15 C12 . . 119.0(2) ?
    C17 C16 C1 . . 119.9(3) ?
    C17 C16 H16 . . 120.1 ?
    C1 C16 H16 . . 120.1 ?
    C16 C17 C18 . . 119.6(3) ?
    C16 C17 H17 . . 120.2 ?
    C18 C17 H17 . . 120.2 ?
    N4 C18 C17 . . 122.8(3) ?
    N4 C18 H18 . . 118.6 ?
    C17 C18 H18 . . 118.6 ?
    C5 N1 N2 . . 104.6(2) ?
    C5 N1 Ni1 . . 144.3(2) ?
    N2 N1 Ni1 . . 110.94(15) ?
    C7 N2 N1 . . 111.0(2) ?
    C7 N2 C8 . . 130.7(2) ?
    N1 N2 C8 . . 118.3(2) ?
    C8 N3 C12 . . 119.8(2) ?
    C8 N3 Ni1 . . 122.53(18) ?
    C12 N3 Ni1 . . 117.64(16) ?
    C18 N4 C15 . . 117.5(2) ?
    C18 N4 Ni1 . . 130.64(19) ?
    C15 N4 Ni1 . . 111.70(16) ?
    N3 Ni1 O3 . . 172.30(8) Y
    N3 Ni1 O1 . . 89.69(7) Y
    O3 Ni1 O1 . . 89.36(7) Y
    N3 Ni1 O5 . . 94.60(8) Y
    O3 Ni1 O5 . . 86.90(8) Y
    O1 Ni1 O5 . . 174.18(7) Y
    N3 Ni1 N4 . . 78.21(8) Y
    O3 Ni1 N4 . . 94.31(8) Y
    O1 Ni1 N4 . . 96.83(7) Y
    O5 Ni1 N4 . . 87.90(8) Y
    N3 Ni1 N1 . . 75.03(8) Y
    O3 Ni1 N1 . . 112.52(8) Y
    O1 Ni1 N1 . . 85.91(8) Y
    O5 Ni1 N1 . . 91.40(8) Y
    N4 Ni1 N1 . . 153.09(8) Y
    C2 O1 Ni1 . . 121.73(15) ?
    C4 O3 Ni1 . . 121.25(16) ?
    Ni1 O5 H2 . . 105.6 ?
    Ni1 O5 H1 . . 128.8 ?
    H2 O5 H1 . . 113.1 ?
    H12 O6 H11 . . 109.3 ?
    H8 O7 H15 . . 95.2 ?
    H4 O8 H3 . . 97.9 ?
loop_
    _geom_torsion_atom_site_label_1
    _geom_torsion_atom_site_label_2
    _geom_torsion_atom_site_label_3
    _geom_torsion_atom_site_label_4
    _geom_torsion_site_symmetry_1
    _geom_torsion_site_symmetry_2
    _geom_torsion_site_symmetry_3
    _geom_torsion_site_symmetry_4
    _geom_torsion
    _geom_torsion_publ_flag
    O2 C2 C3 C4 . . . . 165.4(2) ?
    O1 C2 C3 C4 . . . . -14.8(4) ?
    C2 C3 C4 O4 . . . . -120.0(3) ?
    C2 C3 C4 O3 . . . . 61.9(3) ?
    N1 C5 C6 C7 . . . . -0.8(4) ?
    C5 C6 C7 N2 . . . . 0.8(4) ?
    N3 C8 C9 C10 . . . . 0.0(4) ?
    N2 C8 C9 C10 . . . . 179.4(3) ?
    C8 C9 C10 C11 . . . . -0.7(4) ?
    C9 C10 C11 C12 . . . . 1.4(4) ?
    C9 C10 C11 C13 . . . . -178.4(3) ?
    C10 C11 C12 N3 . . . . -1.4(4) ?
    C13 C11 C12 N3 . . . . 178.3(2) ?
    C10 C11 C12 C15 . . . . 179.6(2) ?
    C13 C11 C12 C15 . . . . -0.6(4) ?
    C12 C11 C13 C14 . . . . -0.4(4) ?
    C10 C11 C13 C14 . . . . 179.4(3) ?
    C11 C13 C14 C1 . . . . 0.2(5) ?
    C15 C1 C14 C13 . . . . 1.0(4) ?
    C16 C1 C14 C13 . . . . -179.3(3) ?
    C16 C1 C15 N4 . . . . -1.7(4) ?
    C14 C1 C15 N4 . . . . 178.1(2) ?
    C16 C1 C15 C12 . . . . 178.3(2) ?
    C14 C1 C15 C12 . . . . -1.9(4) ?
    N3 C12 C15 N4 . . . . 2.8(3) ?
    C11 C12 C15 N4 . . . . -178.2(2) ?
    N3 C12 C15 C1 . . . . -177.2(2) ?
    C11 C12 C15 C1 . . . . 1.8(4) ?
    C15 C1 C16 C17 . . . . 0.3(4) ?
    C14 C1 C16 C17 . . . . -179.5(3) ?
    C1 C16 C17 C18 . . . . 1.0(4) ?
    C16 C17 C18 N4 . . . . -1.0(5) ?
    C6 C5 N1 N2 . . . . 0.5(3) ?
    C6 C5 N1 Ni1 . . . . -173.6(2) ?
    C6 C7 N2 N1 . . . . -0.5(3) ?
    C6 C7 N2 C8 . . . . -179.5(3) ?
    C5 N1 N2 C7 . . . . -0.1(3) ?
    Ni1 N1 N2 C7 . . . . 176.26(17) ?
    C5 N1 N2 C8 . . . . 179.1(2) ?
    Ni1 N1 N2 C8 . . . . -4.6(3) ?
    N3 C8 N2 C7 . . . . -179.5(2) ?
    C9 C8 N2 C7 . . . . 1.1(4) ?
    N3 C8 N2 N1 . . . . 1.6(3) ?
    C9 C8 N2 N1 . . . . -177.9(2) ?
    N2 C8 N3 C12 . . . . -179.5(2) ?
    C9 C8 N3 C12 . . . . 0.0(4) ?
    N2 C8 N3 Ni1 . . . . 2.8(3) ?
    C9 C8 N3 Ni1 . . . . -177.69(19) ?
    C11 C12 N3 C8 . . . . 0.8(4) ?
    C15 C12 N3 C8 . . . . 179.8(2) ?
    C11 C12 N3 Ni1 . . . . 178.57(19) ?
    C15 C12 N3 Ni1 . . . . -2.4(3) ?
    C17 C18 N4 C15 . . . . -0.4(4) ?
    C17 C18 N4 Ni1 . . . . -176.1(2) ?
    C1 C15 N4 C18 . . . . 1.7(3) ?
    C12 C15 N4 C18 . . . . -178.3(2) ?
    C1 C15 N4 Ni1 . . . . 178.24(19) ?
    C12 C15 N4 Ni1 . . . . -1.8(3) ?
    C8 N3 Ni1 O1 . . . . 81.8(2) ?
    C12 N3 Ni1 O1 . . . . -95.92(18) ?
    C8 N3 Ni1 O5 . . . . -94.3(2) ?
    C12 N3 Ni1 O5 . . . . 88.01(18) ?
    C8 N3 Ni1 N4 . . . . 178.8(2) ?
    C12 N3 Ni1 N4 . . . . 1.12(17) ?
    C8 N3 Ni1 N1 . . . . -4.07(19) ?
    C12 N3 Ni1 N1 . . . . 178.23(19) ?
    C18 N4 Ni1 N3 . . . . 176.3(2) ?
    C15 N4 Ni1 N3 . . . . 0.39(15) ?
    C18 N4 Ni1 O3 . . . . -5.6(2) ?
    C15 N4 Ni1 O3 . . . . 178.52(15) ?
    C18 N4 Ni1 O1 . . . . -95.4(2) ?
    C15 N4 Ni1 O1 . . . . 88.65(16) ?
    C18 N4 Ni1 O5 . . . . 81.2(2) ?
    C15 N4 Ni1 O5 . . . . -94.75(16) ?
    C18 N4 Ni1 N1 . . . . 170.1(2) ?
    C15 N4 Ni1 N1 . . . . -5.8(3) ?
    C5 N1 Ni1 N3 . . . . 178.2(4) ?
    N2 N1 Ni1 N3 . . . . 4.34(15) ?
    C5 N1 Ni1 O3 . . . . -0.2(4) ?
    N2 N1 Ni1 O3 . . . . -174.04(14) ?
    C5 N1 Ni1 O1 . . . . 87.4(3) ?
    N2 N1 Ni1 O1 . . . . -86.44(16) ?
    C5 N1 Ni1 O5 . . . . -87.4(3) ?
    N2 N1 Ni1 O5 . . . . 98.73(16) ?
    C5 N1 Ni1 N4 . . . . -175.5(3) ?
    N2 N1 Ni1 N4 . . . . 10.6(3) ?
    O2 C2 O1 Ni1 . . . . 143.1(2) ?
    C3 C2 O1 Ni1 . . . . -36.7(3) ?
    N3 Ni1 O1 C2 . . . . -145.91(18) ?
    O3 Ni1 O1 C2 . . . . 41.73(19) ?
    N4 Ni1 O1 C2 . . . . 136.00(18) ?
    N1 Ni1 O1 C2 . . . . -70.90(18) ?
    O4 C4 O3 Ni1 . . . . 135.1(2) ?
    C3 C4 O3 Ni1 . . . . -46.9(3) ?
    O1 Ni1 O3 C4 . . . . 1.6(2) ?
    O5 Ni1 O3 C4 . . . . 177.2(2) ?
    N4 Ni1 O3 C4 . . . . -95.2(2) ?
    N1 Ni1 O3 C4 . . . . 86.9(2) ?
loop_
    _geom_hbond_atom_site_label_D
    _geom_hbond_atom_site_label_H
    _geom_hbond_atom_site_label_A
    _geom_hbond_site_symmetry_A
    _geom_hbond_distance_DH
    _geom_hbond_distance_HA
    _geom_hbond_distance_DA
    _geom_hbond_angle_DHA
    O5 H2 O2 1_455 0.87 1.77 2.622(3) 170
    O7 H15 O8 2_665 0.82 2.04 2.791(4) 152
    O5 H1 O6 2_666 0.82 1.97 2.773(3) 167
    O6 H12 O3 1_655 0.89 2.00 2.785(3) 147
    O8 H3 O4 . 0.90 2.13 2.895(4) 143
    O7 H8 O4 . 0.90 1.99 2.836(4) 155
    O6 H11 O8 . 0.76 1.99 2.736(4) 165
data_global
_journal_date_recd_electronic     2009-04-25
_journal_date_accepted     2009-05-07
_journal_name_full     'Acta Crystallographica, Section E'
_journal_year     2009
_journal_volume     65
_journal_issue      6
_journal_page_first     m647
_journal_page_last     m647
_journal_paper_category     QM
_journal_coeditor_code     LH2813
_publ_contact_author_name     'Shi, Jing Min'
_publ_contact_author_address
;
Department of Chemistry
Shandong Normal University
Jinan 250014
People's Republic of China
;
_publ_contact_author_email     shijingmin1955@yahoo.com.cn
_publ_contact_author_fax     ?
_publ_contact_author_phone     '086 531 86180743'
_publ_section_title
;\
Aqua(propanedioato-\k^2^<i>O</i>^1^,<i>O</i>^3^[2-(1<i>H</i>-pyrazol-1-yl-\
\k<i>N</i>^2^)-1,10-phenanthroline-\k^2^<i>N</i>,<i>N</i>'])nickel(II)
trihydrate
;
loop_
    _publ_author_name
    _publ_author_address
    'Yan, Huai Yi'
;     Department of Chemistry
      Xinzhou Teacher's University
      Shanxi Xinzhou 034000
      People's Republic of China
;
    'Hu, Tai Qiu'
;     Department of Chemistry
      Shandong Normal University
      Jinan 250014
      People's Republic of China
;
    'Shi, Jing Min'
;      Department of Chemistry
      Shandong Normal University
      Jinan 250014
      People's Republic of China
;
