# Supplementary material for: Aqua­(propane­dioato-κ2 O 1,O 3)[2-(1H-pyrazol-1-yl-κN 2)-1,10-phenanthroline-κ2 N,N′]nickel(II) trihydrate
Source: Acta Crystallogr Sect E Struct Rep Online. 2009 May 14;65(Pt 6):m647. doi: 10.1107/S1600536809017188 (PMC2969757; doi:10.1107/S1600536809017188)
Supplement: Supplementary file 2 [file e-65-0m647-Isup2.hkl]

# 
# h,k,l, Fc-squared, Fo-squared, sigma(Fo-squared) and status flag 
# 
data_I
_shelx_title ' 80317cm in P-1' 
_shelx_refln_list_code          4 
_shelx_F_calc_maximum      210.30 
_exptl_crystal_F_000       496.00 
_reflns_d_resolution_high  0.8107 
 
loop_ 
 _symmetry_equiv_pos_as_xyz 
 'x, y, z' 
 '-x, -y, -z' 
 
_cell_length_a     7.8066 
_cell_length_b    11.6392 
_cell_length_c    12.1592 
_cell_angle_alpha 109.234 
_cell_angle_beta  103.493 
_cell_angle_gamma  90.601 
 
_shelx_F_squared_multiplier     1.000 
 
loop_ 
 _refln_index_h 
 _refln_index_k 
 _refln_index_l 
 _refln_F_squared_calc 
 _refln_F_squared_meas 
 _refln_F_squared_sigma 
 _refln_observed_status 
   1   0   0     1905.79     2099.45     61.92 o 
   2   0   0      426.51      405.61     13.94 o 
   3   0   0       82.76      103.68      5.71 o 
   4   0   0      716.70      807.46     27.95 o 
   5   0   0     1871.33     2048.56     65.30 o 
   6   0   0      131.14      147.21      9.79 o 
   7   0   0        8.05        8.27      3.62 o 
   8   0   0      171.53      208.93     14.14 o 
   9   0   0        1.95        8.47      5.98 o 
  -8   1   0       49.96       66.50      8.83 o 
  -7   1   0        7.39        6.74      3.55 o 
  -6   1   0      633.49      620.65     24.73 o 
  -5   1   0      181.76      177.32      9.86 o 
  -4   1   0     1148.46     1233.12     40.24 o 
  -3   1   0     1118.16     1100.82     35.29 o 
  -2   1   0      163.96      192.95      5.27 o 
  -1   1   0    11888.71    10170.16    226.96 o 
   0   1   0     4551.85     4343.59    127.02 o 
   1   1   0     1176.40     1338.97     40.11 o 
   2   1   0      122.72      132.67      5.84 o 
   6   1   0      527.49      463.84     19.65 o 
   7   1   0       96.51       98.60      8.96 o 
   8   1   0        1.59        5.21      4.08 o 
   9   1   0      129.95      153.92     13.98 o 
  -9   2   0      106.59      123.27     12.08 o 
  -8   2   0      199.38      188.58     13.08 o 
  -7   2   0      226.72      200.16     12.52 o 
  -6   2   0      109.13      112.36      5.33 o 
  -5   2   0      901.04      855.26     20.72 o 
  -4   2   0     1463.79     1557.33     34.45 o 
  -3   2   0     1710.16     2001.38     42.76 o 
  -2   2   0       21.32       22.81      1.19 o 
  -1   2   0      839.09      895.20     17.60 o 
   0   2   0      598.24      620.15     19.72 o 
   1   2   0      118.98       93.29      4.42 o 
   2   2   0       12.68       12.85      1.96 o 
   3   2   0      511.38      471.68     17.13 o 
   4   2   0       24.01       21.98      3.42 o 
   5   2   0      463.59      473.63     18.89 o 
   6   2   0      506.05      488.64     20.42 o 
   7   2   0       19.48       15.74      4.61 o 
   8   2   0      300.31      305.64     16.90 o 
   9   2   0        2.09        0.00      4.45 o 
  -9   3   0      104.72      137.28     12.72 o 
  -8   3   0      318.66      337.68     18.19 o 
  -7   3   0      233.96      199.70     12.42 o 
  -6   3   0      580.13      575.87     15.63 o 
  -5   3   0       30.92       25.99      3.77 o 
  -4   3   0     1455.92     1459.07     32.63 o 
  -3   3   0      485.06      415.28     10.72 o 
  -2   3   0      588.61      627.41     11.73 o 
  -1   3   0       63.58       59.58      1.98 o 
   0   3   0     8165.16     8444.15    173.86 o 
   1   3   0      516.33      506.14     17.26 o 
   2   3   0     3739.77     3781.51    112.48 o 
   3   3   0      893.87      985.25     32.50 o 
   4   3   0     1324.10     1334.02     43.49 o 
   5   3   0      286.82      258.26     12.58 o 
   6   3   0       56.13       64.24      7.04 o 
   7   3   0      493.21      486.15     21.55 o 
   8   3   0        8.68       12.91      5.11 o 
  -9   4   0       26.86       34.00      7.04 o 
  -8   4   0      199.57      181.87     12.85 o 
  -7   4   0      184.14      168.56     11.42 o 
  -6   4   0        3.14        3.19      2.89 o 
  -5   4   0      638.73      662.12     21.85 o 
  -4   4   0      416.22      430.51     11.80 o 
  -3   4   0      990.54     1011.88     18.65 o 
  -2   4   0       41.76       44.16      2.54 o 
  -1   4   0       36.00       33.78      3.39 o 
   0   4   0     1363.15     1403.09     30.67 o 
   1   4   0     2297.73     2428.30     73.77 o 
   2   4   0      369.57      384.09     14.84 o 
   3   4   0      969.29      965.23     32.47 o 
   4   4   0       55.46       41.23      4.78 o 
   5   4   0      766.73      754.01     27.95 o 
   6   4   0     1318.14     1166.96     41.07 o 
   7   4   0      166.22      146.11     10.56 o 
   8   4   0      208.20      202.69     13.51 o 
  -8   5   0      182.95      198.84     13.91 o 
  -7   5   0        8.36        6.34      3.95 o 
  -6   5   0      383.68      391.17     18.59 o 
  -5   5   0      293.25      267.57      9.04 o 
  -4   5   0      176.85      164.73      6.32 o 
  -3   5   0      896.37      917.42     17.33 o 
  -2   5   0      436.60      406.09      8.53 o 
  -1   5   0      590.35      618.71     14.79 o 
   0   5   0     2892.62     3155.74     66.99 o 
   1   5   0     1024.17     1018.12     33.86 o 
   2   5   0      903.76      883.53     30.25 o 
   3   5   0      288.00      295.35     13.18 o 
   4   5   0     1129.21     1087.21     37.52 o 
   5   5   0     1508.54     1407.23     47.54 o 
   6   5   0        5.78       11.39      4.38 o 
   7   5   0      448.03      430.94     20.32 o 
  -8   6   0        5.23        5.51      4.05 o 
  -7   6   0      247.27      260.75     15.74 o 
  -6   6   0      462.57      454.48     21.31 o 
  -5   6   0      191.25      170.19     12.70 o 
  -4   6   0      105.15      105.06      5.18 o 
  -3   6   0        0.95        1.03      1.37 o 
  -2   6   0     2789.00     2754.27     48.11 o 
  -1   6   0      811.74      847.20     19.98 o 
   0   6   0        7.02       10.82      1.81 o 
   1   6   0      303.42      290.62      9.05 o 
   2   6   0       22.91       16.73      3.52 o 
   3   6   0     2030.62     2006.09     64.24 o 
   4   6   0     1144.32     1100.12     38.71 o 
   5   6   0      348.34      318.89     15.87 o 
   6   6   0       36.46       43.66      6.67 o 
   7   6   0        4.20        9.03      4.85 o 
  -8   7   0      160.17      165.60     13.31 o 
  -7   7   0        2.31        3.09      3.85 o 
  -6   7   0        1.53        6.57      3.78 o 
  -5   7   0        9.97       13.71      2.75 o 
  -4   7   0       43.53       46.39      4.06 o 
  -3   7   0     1509.09     1568.26     36.41 o 
  -2   7   0      217.09      227.09     12.02 o 
  -1   7   0      483.18      443.46     12.06 o 
   0   7   0      654.57      617.70     16.04 o 
   1   7   0      540.21      598.01     16.03 o 
   2   7   0      557.91      446.11     19.06 o 
   3   7   0        0.80        2.69      3.15 o 
   4   7   0        8.86        8.63      3.92 o 
   5   7   0        3.57        0.00      3.15 o 
   6   7   0        1.30        0.00      3.59 o 
   7   7   0      165.51      177.26     12.82 o 
  -8   8   0        6.78        7.70      5.25 o 
  -7   8   0      220.75      221.64     15.34 o 
  -6   8   0      158.65      160.56     12.32 o 
  -5   8   0      214.09      202.57      8.66 o 
  -4   8   0       39.83       34.78      4.03 o 
  -3   8   0       13.94       11.95      4.12 o 
  -2   8   0      520.85      510.22     21.58 o 
  -1   8   0      362.97      349.64     10.45 o 
   0   8   0        1.70        1.77      1.51 o 
   1   8   0      309.94      329.33     19.34 o 
   2   8   0        0.18        0.83      1.81 o 
   3   8   0     1028.95     1042.53     42.15 o 
   4   8   0       15.67       18.16      5.35 o 
   5   8   0       27.26       37.62      6.84 o 
   6   8   0       67.77       84.00      9.46 o 
  -7   9   0       21.77       39.08      8.13 o 
  -6   9   0      200.83      216.10     14.97 o 
  -5   9   0      300.68      280.51     10.97 o 
  -4   9   0       29.39       26.00      5.81 o 
  -3   9   0      544.85      492.29     22.31 o 
  -2   9   0       10.21        5.98      3.45 o 
  -1   9   0      258.44      242.66     13.51 o 
   0   9   0      173.22      174.81     11.29 o 
   1   9   0       16.70       10.05      2.59 o 
   2   9   0      366.45      375.30     18.49 o 
   3   9   0      243.73      257.58     10.44 o 
   4   9   0       17.03       20.07     10.71 o 
   5   9   0      128.50      131.91      8.59 o 
   6   9   0       55.55       56.13      6.40 o 
  -6  10   0      185.47      215.60     15.44 o 
  -5  10   0       50.21       58.07      8.86 o 
  -4  10   0       66.31       77.92      9.83 o 
  -3  10   0       99.57      105.38     10.46 o 
  -2  10   0       47.95       55.31      7.70 o 
  -1  10   0      289.11      272.31     15.21 o 
   0  10   0        0.93        1.16      3.05 o 
   1  10   0      226.14      212.76      8.86 o 
   2  10   0      318.78      298.95     11.36 o 
   3  10   0      247.30      254.61     10.94 o 
   4  10   0      182.06      179.85      9.26 o 
   5  10   0       31.11       40.31      5.47 o 
  -6  11   0       13.87       13.15      5.61 o 
  -5  11   0        9.47       10.82      5.25 o 
  -4  11   0       47.19       33.13      7.07 o 
  -3  11   0       10.09       10.06      4.75 o 
  -2  11   0       81.05       92.16     10.09 o 
  -1  11   0        0.42        0.43      3.29 o 
   0  11   0       77.84       72.77      8.73 o 
   1  11   0      139.82      118.66     11.02 o 
   2  11   0       57.80       73.06      6.31 o 
   3  11   0      279.78      290.43     20.45 o 
   4  11   0        0.16        0.74      2.93 o 
  -5  12   0       72.27       75.17     10.62 o 
  -4  12   0      176.88      171.58     13.84 o 
  -3  12   0       41.24       38.38      7.60 o 
  -2  12   0        8.70        8.20      4.85 o 
  -1  12   0      195.16      180.05     13.45 o 
   0  12   0        4.52        5.41      4.52 o 
   1  12   0      137.77      144.89     12.95 o 
   2  12   0       48.99       50.83      8.60 o 
   3  12   0        0.32        4.48      5.44 o 
  -3  13   0        2.17        0.00      3.78 o 
  -2  13   0       99.94       99.04     11.75 o 
  -1  13   0       10.95        2.56      4.58 o 
   0  13   0      212.81      196.15     14.44 o 
   1  13   0       24.86       23.21      6.67 o 
  -2 -13   1       24.12       31.18      7.87 o 
  -1 -13   1       20.01       23.54      6.34 o 
   0 -13   1      118.75       94.12     10.82 o 
   1 -13   1      193.93      183.00     13.88 o 
   2 -13   1       10.56       18.99      5.98 o 
   3 -13   1      143.81      157.04     14.34 o 
  -4 -12   1       13.45       14.71      5.54 o 
  -3 -12   1      145.22      150.02      8.57 o 
  -2 -12   1       11.07       11.19      4.95 o 
  -1 -12   1      270.60      264.11     15.94 o 
   0 -12   1      409.82      409.76     20.85 o 
   1 -12   1       66.23       52.32      8.13 o 
   2 -12   1      105.34       96.08     10.49 o 
   3 -12   1        0.14        0.00      3.88 o 
   4 -12   1       14.95       10.09      5.38 o 
   5 -12   1       17.02       30.25      7.27 o 
  -5 -11   1      128.16      164.18     13.48 o 
  -4 -11   1      275.11      264.03     12.37 o 
  -3 -11   1       38.66       38.90      5.13 o 
  -2 -11   1      307.60      303.38     11.71 o 
  -1 -11   1      238.75      233.80     14.31 o 
   0 -11   1        1.35       11.39      4.71 o 
   1 -11   1      230.69      225.03     13.68 o 
   2 -11   1       14.79       12.15      4.48 o 
   3 -11   1      319.89      300.33     17.50 o 
   4 -11   1       78.57       80.11     10.56 o 
   5 -11   1      160.61      178.09     14.11 o 
   6 -11   1       87.83       88.55     11.72 o 
  -6 -10   1      105.04       94.06     12.02 o 
  -5 -10   1      210.72      232.98     11.01 o 
  -4 -10   1        1.10        0.37      2.69 o 
  -3 -10   1      588.63      586.70     18.06 o 
  -2 -10   1        0.86        1.94      2.46 o 
  -1 -10   1       42.45       59.62      5.02 o 
   0 -10   1       31.50       33.30      6.08 o 
   1 -10   1        7.41        7.44      3.85 o 
   2 -10   1      116.16      111.45      9.26 o 
   3 -10   1      264.02      234.73     14.44 o 
   4 -10   1       69.72       73.57      9.36 o 
   5 -10   1      338.92      331.34     18.99 o 
   6 -10   1        0.51        0.10      4.08 o 
  -6  -9   1       28.44       33.80      7.50 o 
  -5  -9   1       86.60       73.40      6.57 o 
  -4  -9   1      372.63      373.47     13.43 o 
  -3  -9   1      112.99      111.61      6.57 o 
  -2  -9   1      567.93      597.81     18.82 o 
  -1  -9   1        1.83        3.51      1.98 o 
   0  -9   1       83.32       69.96      9.84 o 
   1  -9   1      516.45      439.27     19.46 o 
   2  -9   1      270.94      243.72     13.55 o 
   3  -9   1      163.02      166.90     11.45 o 
   4  -9   1      154.85      165.34     11.79 o 
   5  -9   1       28.61       30.35      6.31 o 
   6  -9   1      334.24      366.13     20.38 o 
   7  -9   1      139.62      156.51     13.25 o 
  -7  -8   1       29.49       36.32      8.63 o 
  -6  -8   1       65.64       77.94      6.75 o 
  -5  -8   1      255.15      264.42     10.90 o 
  -4  -8   1       80.45       87.44      6.25 o 
  -3  -8   1     1075.61     1034.48     45.70 o 
  -2  -8   1      217.96      217.19      8.42 o 
  -1  -8   1      115.99      107.30      5.32 o 
   0  -8   1      192.82      182.23      9.21 o 
   1  -8   1        0.16        0.00      1.29 o 
   2  -8   1      355.66      328.91     15.60 o 
   3  -8   1     1757.47     1717.25     57.60 o 
   4  -8   1        1.01        0.00      2.32 o 
   5  -8   1      332.24      311.82     17.03 o 
   6  -8   1        2.30        8.63      4.45 o 
   7  -8   1      191.58      174.23     13.38 o 
   8  -8   1      141.01      141.57     13.74 o 
  -7  -7   1       73.46       91.10     12.85 o 
  -6  -7   1      170.19      184.66     12.08 o 
  -5  -7   1        6.07        2.06      3.09 o 
  -4  -7   1        2.91        1.74      2.02 o 
  -3  -7   1      880.55      897.90     23.17 o 
  -2  -7   1      465.90      445.93     13.03 o 
  -1  -7   1      728.37      735.02     20.83 o 
   0  -7   1      254.67      305.29     18.23 o 
   1  -7   1      157.29      126.56     10.91 o 
   2  -7   1      317.21      303.89      8.99 o 
   3  -7   1      664.87      658.03     25.70 o 
   4  -7   1      539.60      561.04     15.69 o 
   5  -7   1        8.36       13.68      4.48 o 
   6  -7   1       83.17       81.14      9.30 o 
   7  -7   1      144.42      154.12     12.22 o 
   8  -7   1       55.17       57.90      9.20 o 
  -6  -6   1        6.62       11.95      4.22 o 
  -5  -6   1       73.36       62.42      6.71 o 
  -4  -6   1       84.51       78.25      6.61 o 
  -3  -6   1      400.72      343.62     14.84 o 
  -2  -6   1     1391.59     1417.22     32.69 o 
  -1  -6   1      327.84      439.57     16.33 o 
   0  -6   1     4720.93     5297.50    111.07 o 
   1  -6   1      351.57      377.71     10.26 o 
   2  -6   1     1021.46     1010.65     23.39 o 
   3  -6   1     1970.00     2025.23     36.16 o 
   4  -6   1        3.92        6.83      1.83 o 
   5  -6   1      124.71      128.12      9.43 o 
   6  -6   1        1.08        3.88      3.12 o 
   7  -6   1        5.45       10.49      4.42 o 
   8  -6   1      193.18      173.74     13.21 o 
  -7  -5   1       33.96       28.39      5.74 o 
  -6  -5   1      138.27      131.54      9.30 o 
  -5  -5   1       18.34       24.34      4.38 o 
  -4  -5   1      592.98      621.18     23.21 o 
  -3  -5   1     1184.51     1169.35     38.48 o 
  -2  -5   1      694.46      737.06     18.19 o 
  -1  -5   1    11133.30    11763.82    242.64 o 
   0  -5   1       31.44       33.96      2.42 o 
   1  -5   1      910.30      982.86     25.91 o 
   2  -5   1      169.95      154.20      4.22 o 
   3  -5   1      145.92      184.83      7.80 o 
   4  -5   1      168.80      152.09      5.65 o 
   5  -5   1       15.98       17.93      2.47 o 
   6  -5   1      232.09      208.60     12.75 o 
   7  -5   1      407.41      355.11     18.46 o 
   8  -5   1        6.70        6.77      4.18 o 
  -7  -4   1       43.86       40.67      6.34 o 
  -6  -4   1       95.28       96.48      7.64 o 
  -5  -4   1     1331.83     1382.86     45.62 o 
  -4  -4   1        0.84        3.78      2.03 o 
  -3  -4   1       48.65       31.04      3.65 o 
  -2  -4   1     1197.96     1234.42     39.01 o 
  -1  -4   1     1008.62     1093.88     24.54 o 
   0  -4   1      724.30      682.56     15.86 o 
   1  -4   1      363.46      445.62     10.88 o 
   2  -4   1      514.71      528.95     10.39 o 
   3  -4   1      776.41      713.82     13.75 o 
   4  -4   1       81.64       75.81      3.81 o 
   5  -4   1      700.89      686.73     17.49 o 
   6  -4   1       49.49       52.92      6.87 o 
   7  -4   1        4.71        3.35      3.65 o 
   8  -4   1      196.79      208.83     14.11 o 
   9  -4   1      123.89      127.56     12.45 o 
  -8  -3   1      152.86      160.82     11.52 o 
  -7  -3   1      120.19      124.97      9.26 o 
  -6  -3   1     1439.89     1367.68     45.88 o 
  -5  -3   1      190.59      170.28      9.20 o 
  -4  -3   1      958.95      959.65     31.97 o 
  -3  -3   1        9.33        3.62      1.49 o 
  -2  -3   1       21.92       26.99      2.69 o 
  -1  -3   1     2069.92     2290.57     48.50 o 
   0  -3   1     1650.86     1682.88     35.89 o 
   1  -3   1     2557.35     2795.02     58.57 o 
   2  -3   1      537.36      523.42     10.06 o 
   3  -3   1     1445.12     1551.47     27.55 o 
   4  -3   1     3840.36     3822.89     80.39 o 
   5  -3   1     1007.53      996.03     43.63 o 
   6  -3   1      135.44      132.40      9.50 o 
   7  -3   1       90.22      104.68      9.79 o 
   8  -3   1        9.93        8.43      4.32 o 
   9  -3   1       59.04       67.73      9.76 o 
  -8  -2   1      229.40      230.21     14.04 o 
  -7  -2   1      149.27      148.41      9.99 o 
  -6  -2   1        2.59        2.52      2.39 o 
  -5  -2   1      295.94      309.49     13.35 o 
  -4  -2   1      347.08      329.41     13.11 o 
  -3  -2   1      284.05      329.41     12.42 o 
  -2  -2   1     4136.76     4242.16    124.57 o 
  -1  -2   1       18.34       14.79      3.50 o 
   0  -2   1     1701.16     1972.35     41.29 o 
   1  -2   1      166.23      164.14      5.08 o 
   2  -2   1       48.11       45.06      2.32 o 
   3  -2   1     2473.84     2643.46     55.64 o 
   4  -2   1       15.37       13.66      2.84 o 
   5  -2   1      182.21      160.07     10.54 o 
   6  -2   1     1064.97     1088.40     39.01 o 
   7  -2   1        2.46        2.95      3.52 o 
   8  -2   1      218.23      228.52     14.81 o 
   9  -2   1        0.99        0.86      4.12 o 
  -8  -1   1      178.76      177.72     12.55 o 
  -7  -1   1      157.71      157.34     10.46 o 
  -5  -1   1      699.87      677.32     24.70 o 
  -4  -1   1        9.87       11.79      2.62 o 
  -3  -1   1       17.01       10.29      2.06 o 
  -2  -1   1      360.49      345.98     11.69 o 
  -1  -1   1     3081.92     2983.38     62.05 o 
   0  -1   1     4214.34     4095.62    120.05 o 
   1  -1   1      231.12      246.56      6.89 o 
   2  -1   1     1476.88     1555.11     33.68 o 
   3  -1   1      304.17      299.57     12.32 o 
   4  -1   1     1905.18     2223.39     69.49 o 
   5  -1   1     2054.86     2238.93     71.31 o 
   6  -1   1      178.93      168.52     10.92 o 
   7  -1   1      262.64      256.27     14.74 o 
   8  -1   1       18.01       19.36      5.44 o 
   9  -1   1       70.45      107.14     13.58 o 
  -9   0   1      117.04      128.49     13.28 o 
  -8   0   1       49.83       56.04      7.80 o 
  -7   0   1      132.67      129.71      9.66 o 
  -6   0   1       31.94       23.87      4.52 o 
  -5   0   1     1317.59     1468.61     47.87 o 
  -4   0   1     2111.65     2296.79     70.52 o 
  -3   0   1      377.73      391.96     14.11 o 
  -2   0   1       83.71       68.49      3.55 o 
  -1   0   1     2657.68     2828.47     59.25 o 
   0   0   1     3580.98     3323.68     88.46 o 
   1   0   1      163.07      169.87      4.54 o 
   2   0   1     2419.49     2603.80     77.99 o 
   3   0   1      328.75      300.86     12.35 o 
   4   0   1     2891.23     3321.06    101.29 o 
   5   0   1      123.50      143.62      9.20 o 
   6   0   1     1159.77     1201.02     42.46 o 
   8   0   1       21.60       15.50      5.44 o 
   9   0   1       16.13       15.11      6.71 o 
  -9   1   1       46.83       47.94      8.00 o 
  -8   1   1      304.29      329.28     17.56 o 
  -7   1   1       59.40       51.73      4.85 o 
  -6   1   1     1254.66     1271.43     53.73 o 
  -5   1   1      665.37      722.14     26.03 o 
  -4   1   1     1385.99     1488.50     47.28 o 
  -3   1   1      564.50      529.78     12.84 o 
  -2   1   1     1872.60     1939.97     40.82 o 
  -1   1   1     2024.51     2106.04     36.14 o 
   0   1   1     6482.41     6079.18    101.66 o 
   1   1   1     4349.23     4550.99    133.50 o 
   2   1   1     1537.26     1634.55     50.13 o 
   3   1   1      247.89      262.18     11.06 o 
   4   1   1      181.06      255.11     11.69 o 
   5   1   1      420.35      335.52     15.07 o 
   6   1   1       84.45       94.89      8.00 o 
   7   1   1       28.89       32.93      5.91 o 
   8   1   1      179.66      204.98     14.18 o 
   9   1   1       15.81       32.87      8.17 o 
  -9   2   1      209.93      214.74     14.74 o 
  -8   2   1        1.35        4.71      3.92 o 
  -7   2   1      398.50      393.45     12.47 o 
  -6   2   1      597.44      607.50     16.34 o 
  -5   2   1      229.45      235.08      7.84 o 
  -4   2   1      965.68     1047.73     24.18 o 
  -3   2   1       51.74       50.11      6.03 o 
  -2   2   1      883.49      926.47     20.62 o 
  -1   2   1     3163.89     3192.75     66.30 o 
   0   2   1     4892.37     4655.76     95.85 o 
   1   2   1       65.26       81.14      4.58 o 
   2   2   1       11.16       16.07      2.42 o 
   3   2   1      382.59      403.95     15.67 o 
   4   2   1       42.00       21.35      3.55 o 
   5   2   1        4.19        2.59      2.36 o 
   6   2   1      666.49      621.61     25.10 o 
   7   2   1      103.08      113.25     10.13 o 
   8   2   1       11.17       14.24      5.18 o 
  -9   3   1        0.92        0.76      4.55 o 
  -8   3   1      553.69      534.23     24.24 o 
  -7   3   1        3.75        5.58      3.59 o 
  -6   3   1      178.35      178.93      7.17 o 
  -5   3   1      193.80      170.24      6.46 o 
  -4   3   1      404.63      442.98     11.99 o 
  -3   3   1     1248.02     1229.54     27.58 o 
  -2   3   1        6.27        5.34      1.16 o 
  -1   3   1      780.89      876.44     15.92 o 
   0   3   1       53.58       46.38      3.62 o 
   1   3   1      272.59      267.56     10.86 o 
   2   3   1     1296.62     1358.92     43.13 o 
   3   3   1       34.44       20.52      3.32 o 
   4   3   1       23.01       38.58      4.85 o 
   5   3   1      230.31      229.55     12.12 o 
   6   3   1      294.72      237.98     13.21 o 
   7   3   1      431.83      430.28     20.32 o 
   8   3   1       88.36      124.40     11.55 o 
  -9   4   1      223.22      260.89     16.47 o 
  -8   4   1       63.06       63.11      8.43 o 
  -7   4   1      536.15      505.61     22.61 o 
  -6   4   1      142.33      153.09      6.63 o 
  -5   4   1      263.17      248.53      8.53 o 
  -4   4   1     2460.85     2515.41     59.06 o 
  -3   4   1        4.01       10.47      1.80 o 
  -2   4   1      426.23      394.34     10.68 o 
  -1   4   1      386.71      432.33      8.79 o 
   0   4   1      437.19      478.05     17.60 o 
   1   4   1     2861.33     2844.70     86.42 o 
   2   4   1     2623.08     2714.12     83.03 o 
   3   4   1      900.64      831.14     29.18 o 
   4   4   1      487.63      387.21     16.77 o 
   5   4   1      370.44      339.07     16.20 o 
   6   4   1      831.65      738.67     29.05 o 
   7   4   1      113.76      112.12     10.16 o 
   8   4   1       41.65       52.06      8.30 o 
  -9   5   1       16.34       13.55      5.61 o 
  -8   5   1      220.08      223.60     14.64 o 
  -7   5   1      174.38      160.12     11.62 o 
  -6   5   1       17.88       12.52      2.71 o 
  -5   5   1       52.16       55.19      4.25 o 
  -4   5   1        5.80        3.89      1.58 o 
  -3   5   1      859.94      823.81     33.07 o 
  -2   5   1      642.95      601.88     11.84 o 
  -1   5   1      205.40      222.45      6.52 o 
   0   5   1      462.84      471.11     18.19 o 
   1   5   1      117.46      122.04      7.44 o 
   2   5   1     1422.78     1404.40     46.02 o 
   3   5   1     1419.56     1371.87     45.65 o 
   4   5   1      227.85      211.35     11.79 o 
   5   5   1        2.92        0.00      2.72 o 
   6   5   1      135.62      122.61      9.66 o 
   7   5   1      333.57      349.80     18.49 o 
   8   5   1       80.99       93.59     10.72 o 
  -8   6   1       96.44       82.17     10.16 o 
  -7   6   1       59.76       60.23      8.07 o 
  -6   6   1       70.43       88.70      5.85 o 
  -5   6   1       96.11       99.11      5.68 o 
  -4   6   1        2.25        2.57      1.63 o 
  -3   6   1      758.20      680.44     31.31 o 
  -2   6   1      918.43      968.23     18.40 o 
  -1   6   1     5332.04     5626.97    117.75 o 
   0   6   1      367.99      346.85     10.06 o 
   1   6   1     1073.19     1079.64     37.15 o 
   2   6   1      273.74      276.66     13.51 o 
   3   6   1      243.85      243.76     12.98 o 
   4   6   1       19.11       24.60      5.25 o 
   5   6   1        2.61        0.10      3.02 o 
   6   6   1      147.65      157.30     11.62 o 
   7   6   1       35.56       38.25      7.37 o 
  -8   7   1        9.76       10.56      5.15 o 
  -7   7   1      136.24      152.32     12.18 o 
  -6   7   1       25.86       30.19      4.02 o 
  -5   7   1      673.83      641.03     18.20 o 
  -4   7   1      218.70      206.05     13.65 o 
  -3   7   1      156.38      151.25      9.25 o 
  -2   7   1     3127.35     3132.98     97.54 o 
  -1   7   1        7.00       12.09      2.32 o 
   0   7   1      811.42      732.66     27.59 o 
   1   7   1       29.22       14.64      4.12 o 
   2   7   1        0.81        3.29      3.02 o 
   3   7   1      613.29      591.50     24.53 o 
   4   7   1      101.77       93.43      9.03 o 
   5   7   1      111.56      114.24     10.49 o 
   6   7   1      103.52       95.22      9.96 o 
   7   7   1       23.00       25.23      6.77 o 
  -8   8   1       45.04       59.96      9.83 o 
  -7   8   1       27.86       28.59      6.51 o 
  -6   8   1      302.49      302.32     17.53 o 
  -5   8   1        0.78        1.25      2.14 o 
  -4   8   1        3.33        4.53      2.37 o 
  -3   8   1      676.67      616.09     17.58 o 
  -2   8   1       78.62       69.26      7.54 o 
  -1   8   1      579.43      541.96     22.61 o 
   0   8   1        5.69        3.50      1.77 o 
   1   8   1      335.57      346.74     11.42 o 
   2   8   1       92.03       94.49      8.93 o 
   3   8   1      215.12      200.60     12.85 o 
   4   8   1      151.12      151.36     11.42 o 
   5   8   1       78.16       82.27      9.59 o 
   6   8   1       18.32       23.21      6.34 o 
  -7   9   1      119.15      132.67     13.58 o 
  -6   9   1        6.06        7.97      4.52 o 
  -5   9   1      436.68      425.87     14.55 o 
  -4   9   1       19.33       15.64      4.95 o 
  -3   9   1       23.51       20.48      4.95 o 
  -2   9   1      274.65      271.54     14.97 o 
  -1   9   1      153.89      148.87     10.59 o 
   0   9   1      247.32      213.88     12.98 o 
   1   9   1      212.62      198.37      8.35 o 
   2   9   1       75.26       72.70      5.73 o 
   3   9   1      610.15      679.78     29.05 o 
   4   9   1       15.47       16.73      5.71 o 
   5   9   1       40.65       33.23      7.84 o 
  -6  10   1      253.94      252.09     16.93 o 
  -5  10   1        8.77        9.26      4.78 o 
  -4  10   1       25.49       28.69      6.47 o 
  -3  10   1      131.31      131.44     10.69 o 
  -2  10   1        5.65        6.57      3.78 o 
  -1  10   1      121.88      120.65      9.96 o 
   0  10   1      253.27      259.46     15.34 o 
   1  10   1       12.27       17.13      5.08 o 
   2  10   1      198.45      208.38      9.39 o 
   3  10   1        5.67        3.42      3.20 o 
   4  10   1      138.83      172.84     17.31 o 
   5  10   1      145.77      137.54     14.13 o 
  -5  11   1      201.70      214.57     15.57 o 
  -4  11   1       49.95       54.48      8.86 o 
  -3  11   1        5.25        5.18      4.02 o 
  -2  11   1       16.07       14.64      4.98 o 
  -1  11   1       14.14       14.84      4.98 o 
   0  11   1       95.78      109.23     10.86 o 
   1  11   1      343.13      352.09     19.29 o 
   2  11   1        2.09        8.23      5.35 o 
   3  11   1      196.71      228.59     21.86 o 
   4  11   1       98.63      103.28      8.22 o 
  -4  12   1        1.19        0.00      4.22 o 
  -3  12   1       22.84       28.42      6.97 o 
  -2  12   1        0.54        2.72      4.35 o 
  -1  12   1      207.42      177.49     13.55 o 
   0  12   1      313.39      318.76     18.63 o 
   1  12   1        1.36        6.31      5.28 o 
   2  12   1       81.42      103.92     11.92 o 
  -2  13   1      148.23      143.46     13.94 o 
  -1  13   1      137.67      108.27     12.25 o 
   0  13   1        9.20       18.06      6.81 o 
   0 -14   2       47.89       51.03      8.93 o 
   1 -14   2        2.31        2.95      4.78 o 
  -2 -13   2       21.65       19.42      5.78 o 
  -1 -13   2       67.30       89.84     10.19 o 
   0 -13   2        6.13        9.13      4.88 o 
   1 -13   2      197.55      173.57     13.11 o 
   2 -13   2      184.70      196.35     14.38 o 
   3 -13   2      136.75      181.14     14.38 o 
   4 -13   2       31.70       27.29      7.04 o 
  -4 -12   2       42.50       50.83      8.76 o 
  -3 -12   2      188.09      228.72     10.52 o 
  -2 -12   2       69.42       70.77      6.24 o 
  -1 -12   2        5.39        2.16      3.39 o 
   0 -12   2      191.19      158.66     11.62 o 
   1 -12   2       91.15       80.91      9.69 o 
   2 -12   2      203.62      188.81     13.38 o 
   3 -12   2      283.78      226.59     15.40 o 
   4 -12   2       23.55       20.42      6.34 o 
   5 -12   2       22.42       51.53      9.30 o 
  -5 -11   2        0.02        1.86      4.35 o 
  -4 -11   2      204.69      235.49     15.74 o 
  -3 -11   2      133.40      143.54      9.33 o 
  -2 -11   2        0.44        2.27      2.30 o 
  -1 -11   2      202.83      237.03     10.04 o 
   0 -11   2        1.87        0.63      2.79 o 
   1 -11   2      240.44      223.04     13.65 o 
   2 -11   2      381.13      376.49     19.12 o 
   3 -11   2      142.07      153.35     11.92 o 
   4 -11   2       32.57       29.02      6.77 o 
   5 -11   2       14.64       14.77      5.81 o 
   6 -11   2       54.16       51.83      9.10 o 
  -6 -10   2       20.42       23.51      6.18 o 
  -5 -10   2      376.25      423.64     22.48 o 
  -4 -10   2       30.75       39.47      4.97 o 
  -3 -10   2      193.64      205.25      9.14 o 
  -2 -10   2      125.19      131.22     11.35 o 
  -1 -10   2      103.35       86.27      5.40 o 
   0 -10   2      131.92      121.06      7.87 o 
   1 -10   2       32.98       31.08      5.71 o 
   2 -10   2       40.81       34.23      6.04 o 
   3 -10   2      165.15      171.25     11.99 o 
   4 -10   2      189.55      170.35     12.35 o 
   5 -10   2      237.39      242.96     16.07 o 
   6 -10   2      129.18      125.00     12.82 o 
  -6  -9   2      137.23      149.37     14.01 o 
  -5  -9   2       11.70       10.62      4.85 o 
  -4  -9   2      304.06      270.96     10.77 o 
  -3  -9   2      743.78      761.48     21.06 o 
  -2  -9   2      118.56      103.89      9.94 o 
  -1  -9   2       90.24       84.22      7.98 o 
   0  -9   2        1.00        2.42      1.74 o 
   1  -9   2      152.71      137.51      6.00 o 
   2  -9   2      741.48      722.37     28.29 o 
   3  -9   2       14.66        9.26      4.08 o 
   4  -9   2      279.43      299.80     16.40 o 
   5  -9   2      179.87      186.12     13.18 o 
   6  -9   2       70.15       79.55     10.23 o 
   7  -9   2      192.36      190.04     14.61 o 
  -7  -8   2      124.43      122.48     13.84 o 
  -6  -8   2        2.84        6.47      4.78 o 
  -5  -8   2      307.85      297.35     12.37 o 
  -4  -8   2      159.68      173.84      9.69 o 
  -3  -8   2       13.07       15.97      2.94 o 
  -2  -8   2      494.57      510.97     14.66 o 
  -1  -8   2      348.37      340.44     10.63 o 
   0  -8   2       36.38       32.78      3.09 o 
   1  -8   2      524.37      453.82     25.36 o 
   2  -8   2      230.45      243.13      8.20 o 
   3  -8   2     1759.70     1717.12     57.50 o 
   4  -8   2       27.60       21.88      5.05 o 
   5  -8   2       25.87       28.65      6.01 o 
   6  -8   2      308.98      296.48     17.16 o 
   7  -8   2        6.01        9.43      4.85 o 
  -8  -7   2       67.80       65.94     11.55 o 
  -7  -7   2        2.81        3.88      5.41 o 
  -6  -7   2      134.42      156.24     12.82 o 
  -5  -7   2      156.96      176.69     11.24 o 
  -4  -7   2       16.45       20.56      4.76 o 
  -3  -7   2     1222.75     1309.53     31.35 o 
  -2  -7   2       34.47       35.13      3.34 o 
  -1  -7   2      991.05      976.18     23.46 o 
   0  -7   2      156.59      149.55      5.76 o 
   1  -7   2       57.11       54.86      3.37 o 
   2  -7   2      886.93      835.13     20.33 o 
   3  -7   2      360.96      335.75     10.07 o 
   4  -7   2      350.29      345.42     16.80 o 
   5  -7   2      421.53      371.41     18.46 o 
   6  -7   2       15.23       22.31      5.31 o 
   7  -7   2      238.42      248.04     15.80 o 
   8  -7   2       17.65       16.87      5.81 o 
  -8  -6   2       19.73       40.64      9.76 o 
  -7  -6   2        6.08       12.72      5.81 o 
  -6  -6   2        2.22        2.70      3.34 o 
  -5  -6   2       70.36       67.06     13.84 o 
  -4  -6   2      151.11      163.70      6.94 o 
  -3  -6   2      419.09      474.65     13.44 o 
  -2  -6   2     1305.55     1225.02     28.46 o 
  -1  -6   2      506.54      501.90     16.35 o 
   0  -6   2     2327.50     2549.83     54.92 o 
   1  -6   2      132.62      105.35      4.37 o 
   2  -6   2      400.78      405.22     11.04 o 
   3  -6   2      716.55      634.95     16.21 o 
   4  -6   2       39.35       50.58      2.87 o 
   5  -6   2       87.30       80.01      8.17 o 
   6  -6   2       87.79      106.64     10.09 o 
   7  -6   2      174.51      173.17     12.55 o 
   8  -6   2       11.54       14.04      5.35 o 
  -8  -5   2        2.88        6.81      5.91 o 
  -7  -5   2       66.92       57.14      9.26 o 
  -6  -5   2     1476.36     1409.85     47.18 o 
  -5  -5   2      600.74      630.51     23.44 o 
  -4  -5   2       53.82       51.89      4.27 o 
  -3  -5   2      861.09      835.80     20.54 o 
  -2  -5   2        3.47        3.93      2.91 o 
  -1  -5   2     1007.03     1125.62     25.52 o 
   0  -5   2     1383.82     1423.00     31.46 o 
   1  -5   2      104.61      128.21      4.65 o 
   2  -5   2     1238.50     1259.73     28.33 o 
   3  -5   2      344.89      322.63      7.40 o 
   4  -5   2     1550.02     1724.67     31.25 o 
   5  -5   2      216.96      180.34     11.06 o 
   6  -5   2        2.79        1.66      2.86 o 
   7  -5   2        1.40        7.40      4.02 o 
   8  -5   2        0.71        7.67      4.58 o 
  -9  -4   2      128.71      208.73     20.45 o 
  -6  -4   2     1588.76     1390.86     46.15 o 
  -5  -4   2      214.71      221.61     10.69 o 
  -4  -4   2      544.21      526.22     19.16 o 
  -3  -4   2      171.03      190.17      6.44 o 
  -2  -4   2     4860.97     5173.46    108.00 o 
  -1  -4   2     7192.00     7014.37    145.13 o 
   0  -4   2      486.77      556.79     13.24 o 
   1  -4   2      383.89      434.25     10.86 o 
   2  -4   2      384.67      436.95     22.34 o 
   3  -4   2     1407.96     1418.02     25.56 o 
   4  -4   2     2821.81     2971.10     51.76 o 
   5  -4   2       10.35        8.20      2.99 o 
   6  -4   2      332.58      326.29     16.50 o 
   7  -4   2       45.19       42.16      7.07 o 
   8  -4   2       94.67       98.74     10.82 o 
  -9  -3   2        0.09        1.33      6.44 o 
  -7  -3   2      255.49      272.14     13.78 o 
  -6  -3   2      363.00      338.58     14.87 o 
  -5  -3   2     1910.32     1978.84     61.82 o 
  -4  -3   2       56.96       70.09      4.71 o 
  -3  -3   2       57.55       81.54      3.55 o 
  -2  -3   2      111.78      110.41      3.78 o 
  -1  -3   2     1874.03     1895.83     56.44 o 
   0  -3   2     3616.25     3681.07     76.70 o 
   1  -3   2       13.14       26.81      2.26 o 
   2  -3   2      630.84      695.48     24.92 o 
   3  -3   2      940.10     1015.54     18.74 o 
   4  -3   2      339.29      335.38      7.71 o 
   5  -3   2     1414.81     1462.34     49.24 o 
   6  -3   2      107.49      108.47      8.67 o 
   7  -3   2        0.97        0.00      2.99 o 
   8  -3   2       94.09       91.00     10.49 o 
  -7  -2   2      178.63      177.95     10.62 o 
  -6  -2   2     1408.19     1429.30     46.81 o 
  -5  -2   2        1.29        2.12      1.59 o 
  -4  -2   2     1096.11     1018.65     32.74 o 
  -3  -2   2      504.63      519.05     12.69 o 
  -2  -2   2     4035.27     4240.39     88.11 o 
  -1  -2   2       45.21       35.28      1.83 o 
   0  -2   2     1038.45     1116.52     23.99 o 
   1  -2   2       88.78       76.39      5.40 o 
   2  -2   2     2909.23     3003.23     55.62 o 
   3  -2   2      231.73      275.61     11.11 o 
   4  -2   2     2944.50     3021.84     63.94 o 
   5  -2   2       80.22       78.19      7.37 o 
   6  -2   2     1018.22     1054.97     38.71 o 
   7  -2   2        8.70       12.68      4.91 o 
   8  -2   2        5.86        1.99      3.98 o 
  -8  -1   2      438.37      457.30     21.28 o 
  -6  -1   2        9.83        7.57      2.92 o 
  -5  -1   2      875.84      963.01     32.64 o 
  -4  -1   2      182.36      194.25      8.80 o 
  -3  -1   2      655.11      683.93     22.14 o 
  -2  -1   2        6.34       14.74      1.61 o 
  -1  -1   2     1127.76     1347.33     40.60 o 
   0  -1   2     1313.27     1418.11     29.99 o 
   1  -1   2     1634.30     1850.68     39.32 o 
   2  -1   2     2455.09     2637.15     80.88 o 
   3  -1   2     2618.33     2781.61     59.90 o 
   4  -1   2        0.39        0.00      1.86 o 
   5  -1   2      900.36      914.10     33.37 o 
   6  -1   2      305.11      328.58     16.73 o 
   7  -1   2      107.48      112.75     10.52 o 
   8  -1   2       47.87       57.04      9.46 o 
  -8   0   2       33.42       42.23      6.81 o 
  -7   0   2       17.25       25.83      4.95 o 
  -6   0   2      276.65      276.46     13.25 o 
  -5   0   2      163.41      165.44      8.80 o 
  -4   0   2      614.42      613.61     21.28 o 
  -3   0   2      406.44      362.76      9.18 o 
  -2   0   2    24140.85    20586.11    426.71 o 
  -1   0   2     4214.67     4198.57     70.47 o 
   0   0   2     1354.28     1484.34     25.48 o 
   1   0   2     6138.70     5960.14    123.26 o 
   2   0   2      160.79      175.26      8.00 o 
   3   0   2     1051.43     1152.85     37.72 o 
   4   0   2      135.55      125.56      7.93 o 
   6   0   2      724.61      694.38     27.79 o 
   7   0   2       12.47       13.74      4.61 o 
   8   0   2       37.05       36.35      7.90 o 
  -8   1   2      163.79      172.81     11.69 o 
  -7   1   2       25.38       27.58      3.47 o 
  -6   1   2      683.97      605.46     16.30 o 
  -5   1   2      673.91      677.70     17.18 o 
  -4   1   2     2170.71     2336.66     50.24 o 
  -3   1   2     3686.46     4078.03     69.21 o 
  -2   1   2    44224.09    32887.84    553.09 o 
  -1   1   2     4546.25     4626.65     77.76 o 
   0   1   2     7675.16     7160.03    119.75 o 
   1   1   2        2.79        4.02      0.91 o 
   2   1   2      598.70      643.59     22.11 o 
   3   1   2        4.80       11.32      2.56 o 
   4   1   2      720.63      728.61     26.53 o 
   5   1   2      505.52      488.38     20.38 o 
   6   1   2      396.15      373.67     17.89 o 
   7   1   2       12.98       12.82      4.48 o 
   8   1   2      267.41      315.57     18.72 o 
  -9   2   2       78.93       86.19      9.73 o 
  -8   2   2      193.26      201.43     12.98 o 
  -7   2   2        8.58        8.81      2.46 o 
  -6   2   2      919.32      886.61     52.56 o 
  -5   2   2        7.74        8.77      1.86 o 
  -4   2   2      255.33      281.65      8.49 o 
  -3   2   2     7171.76     7615.15    127.85 o 
  -2   2   2     2961.50     3149.46     53.74 o 
  -1   2   2      537.22      475.03      9.11 o 
   0   2   2       56.84       61.77      2.78 o 
   1   2   2     1990.56     1887.04     57.77 o 
   2   2   2     2245.58     2112.96     65.07 o 
   3   2   2      119.66      117.79      7.14 o 
   4   2   2      337.61      311.88     14.21 o 
   5   2   2      148.71      162.55     10.29 o 
   6   2   2      313.03      326.79     16.60 o 
   7   2   2      224.06      207.83     13.45 o 
   8   2   2      213.07      224.23     15.44 o 
  -9   3   2      122.93      147.91     11.79 o 
  -8   3   2       63.76       70.82      8.57 o 
  -7   3   2      465.99      474.68     14.44 o 
  -6   3   2        2.38        1.03      1.71 o 
  -5   3   2      245.43      259.99      8.72 o 
  -4   3   2      213.45      196.66      4.98 o 
  -3   3   2       31.44       25.42      2.42 o 
  -2   3   2     2351.54     2298.18     49.26 o 
  -1   3   2      383.40      402.72     17.53 o 
   0   3   2       40.10       42.04      3.17 o 
   1   3   2      365.53      356.31     14.01 o 
   2   3   2      425.37      430.44     16.67 o 
   3   3   2     1593.97     1619.94     52.36 o 
   4   3   2      422.92      405.91     17.60 o 
   5   3   2      174.61      167.69     10.56 o 
   6   3   2      349.63      294.82     15.57 o 
   7   3   2        0.37        4.78      3.52 o 
   8   3   2      129.34      131.04     12.38 o 
  -9   4   2      117.10      129.22     12.05 o 
  -8   4   2      494.45      506.01     23.47 o 
  -7   4   2       88.61       81.38      5.80 o 
  -6   4   2       44.04       50.25      5.11 o 
  -5   4   2        1.34        3.87      1.60 o 
  -4   4   2       21.49       19.44      3.22 o 
  -3   4   2     2594.46     2747.36     76.49 o 
  -2   4   2      912.70      990.86     23.26 o 
  -1   4   2       13.80       15.47      3.04 o 
   0   4   2      507.57      441.93     17.06 o 
   1   4   2      470.93      478.88     18.33 o 
   2   4   2     3694.68     3865.47    117.03 o 
   3   4   2       13.58       14.91      3.49 o 
   4   4   2       22.09       23.01      4.68 o 
   5   4   2      218.27      211.19     12.62 o 
   6   4   2       16.18        7.67      4.58 o 
   7   4   2      305.18      308.00     17.30 o 
   8   4   2       43.64       54.65      9.13 o 
  -9   5   2       60.33       63.25      9.50 o 
  -8   5   2       67.56       68.62      9.33 o 
  -7   5   2      556.13      551.65     25.20 o 
  -6   5   2       96.72       92.94      5.77 o 
  -5   5   2       70.88       75.24      5.01 o 
  -4   5   2      187.19      181.99      7.17 o 
  -3   5   2      272.56      267.27      8.84 o 
  -2   5   2     2559.47     2664.02     57.85 o 
  -1   5   2      485.64      492.92     13.53 o 
   0   5   2      200.05      204.85     10.42 o 
   1   5   2     2688.88     2789.12     86.45 o 
   2   5   2       78.32       76.29      6.31 o 
   3   5   2     2575.70     2581.62     81.51 o 
   4   5   2      912.80      889.87     33.20 o 
   5   5   2       50.68       50.20      6.94 o 
   6   5   2      669.48      610.79     26.29 o 
   7   5   2       36.97       41.20      7.30 o 
  -8   6   2      185.52      178.85     13.31 o 
  -7   6   2       23.28       24.37      5.78 o 
  -6   6   2       74.37       90.22     20.53 o 
  -5   6   2      361.49      331.50     13.40 o 
  -4   6   2        0.27        0.10      1.60 o 
  -3   6   2      780.18      781.15     20.27 o 
  -2   6   2      688.77      693.47     18.31 o 
  -1   6   2      303.42      239.64      7.46 o 
   0   6   2      781.62      754.51     27.95 o 
   1   6   2       41.82       35.89      5.28 o 
   2   6   2     1514.87     1494.91     50.36 o 
   3   6   2     2143.69     2139.29     69.69 o 
   4   6   2        5.37       11.45      4.25 o 
   5   6   2      500.16      474.93     22.18 o 
   6   6   2        3.31        2.66      4.15 o 
   7   6   2      149.57      155.24     12.65 o 
  -8   7   2      126.75      141.73     13.25 o 
  -7   7   2       87.98       94.39     10.69 o 
  -6   7   2       99.90       98.28      6.61 o 
  -5   7   2      146.32      146.83      7.33 o 
  -4   7   2      117.11      126.58      6.54 o 
  -3   7   2      770.24      754.37     20.31 o 
  -2   7   2      445.17      468.39     14.13 o 
  -1   7   2      219.44      183.37     11.02 o 
   0   7   2       79.48       77.52      7.64 o 
   1   7   2      341.91      351.99     16.90 o 
   2   7   2      974.85      911.08     34.26 o 
   3   7   2       14.76       17.56      5.11 o 
   4   7   2       24.57       22.84      5.78 o 
   5   7   2        1.07        4.75      4.35 o 
   6   7   2      156.82      167.79     12.78 o 
  -7   8   2       16.13       25.17      6.34 o 
  -6   8   2       88.64       94.68     13.63 o 
  -5   8   2      262.79      246.39     10.21 o 
  -4   8   2       63.29       53.06      5.51 o 
  -3   8   2      529.92      512.79     27.11 o 
  -2   8   2      429.15      436.62     19.99 o 
  -1   8   2      519.47      477.65     21.28 o 
   0   8   2      189.03      170.91      9.10 o 
   1   8   2       43.00       42.80      6.81 o 
   2   8   2        2.80        1.33      3.22 o 
   3   8   2      127.38      138.18     10.96 o 
   4   8   2       43.72       47.91      7.90 o 
   5   8   2      209.88      178.15     13.38 o 
   6   8   2       43.52       48.61      8.80 o 
  -7   9   2      124.99      156.64     14.31 o 
  -6   9   2      117.27      128.46      8.01 o 
  -5   9   2       12.90       10.77      4.03 o 
  -4   9   2       16.36       17.39      3.83 o 
  -3   9   2       82.77       71.78      8.80 o 
  -2   9   2      205.12      192.63     12.62 o 
  -1   9   2      416.43      387.31     19.16 o 
   0   9   2       65.54       69.55      8.47 o 
   1   9   2      169.05      174.05      7.94 o 
   2   9   2       69.19       57.77      8.20 o 
   3   9   2       19.91       22.28      6.34 o 
   4   9   2      128.00      125.10     12.32 o 
   5   9   2       37.22       42.30      8.53 o 
  -6  10   2       63.62       70.97      6.81 o 
  -5  10   2      298.28      309.33     12.50 o 
  -4  10   2        9.36       19.22      5.74 o 
  -3  10   2       46.87       42.96      7.37 o 
  -2  10   2       27.63       22.38      5.68 o 
  -1  10   2        6.71       11.75      4.58 o 
   0  10   2      514.08      485.39     23.14 o 
   1  10   2       85.69       80.84      9.79 o 
   2  10   2        2.59        3.19      4.42 o 
   3  10   2      120.58      126.63      9.69 o 
   4  10   2        7.12       10.66      6.11 o 
  -5  11   2       13.98       14.44      5.64 o 
  -4  11   2       50.02       45.65      8.53 o 
  -3  11   2       78.35       86.65     10.56 o 
  -2  11   2       11.00       11.45      5.01 o 
  -1  11   2      269.08      286.95     17.26 o 
   0  11   2       67.86       69.42      9.76 o 
   1  11   2      231.06      213.91     14.97 o 
   2  11   2       85.05      115.67     12.48 o 
   3  11   2       44.57       58.00      9.89 o 
  -4  12   2        5.34        8.60      5.05 o 
  -3  12   2        0.40        2.06      4.42 o 
  -2  12   2       30.75       37.45      7.50 o 
  -1  12   2       55.12       59.10      9.40 o 
   0  12   2      149.78      155.11     14.21 o 
   1  12   2       96.46      110.49     12.28 o 
   2  12   2        0.32        0.13      5.01 o 
  -1 -14   3        8.80       14.28      5.78 o 
   0 -14   3       35.61       39.77      7.87 o 
   1 -14   3       59.58       53.42      8.83 o 
   2 -14   3        8.39       14.04      5.98 o 
  -3 -13   3      261.83      269.09     16.80 o 
  -2 -13   3        0.48        0.96      3.88 o 
  -1 -13   3       87.66      100.43     10.36 o 
   0 -13   3      118.03      101.16     10.36 o 
   1 -13   3        5.01        9.83      4.98 o 
   2 -13   3      406.46      401.86     21.31 o 
   3 -13   3        3.07        3.29      4.95 o 
   4 -13   3       18.74       28.59      7.64 o 
  -4 -12   3      172.38      193.56     14.41 o 
  -3 -12   3        1.80        1.39      4.22 o 
  -2 -12   3      212.86      219.90      9.78 o 
  -1 -12   3       85.64       81.97      8.90 o 
   0 -12   3       12.23        9.20      4.15 o 
   1 -12   3      740.77      697.67     29.15 o 
   2 -12   3       24.50       34.13      6.81 o 
   3 -12   3       90.26       99.10     10.89 o 
   4 -12   3        0.85        2.69      4.81 o 
   5 -12   3        1.63        3.22      5.01 o 
  -5 -11   3      126.10      165.87     13.55 o 
  -4 -11   3       46.49       42.89      7.77 o 
  -3 -11   3      612.10      540.75     17.10 o 
  -2 -11   3      335.77      314.25     11.62 o 
  -1 -11   3       80.37       83.15      5.72 o 
   0 -11   3      109.04       95.88      8.90 o 
   1 -11   3       10.83       14.94      4.55 o 
   2 -11   3      244.49      243.66     14.61 o 
   3 -11   3        1.69        3.19      4.22 o 
   4 -11   3       28.52       28.62      6.64 o 
   5 -11   3       16.14       12.48      5.84 o 
   6 -11   3        6.43        4.85      4.88 o 
  -6 -10   3      158.55      169.22     14.28 o 
  -5 -10   3      157.89      161.52     14.21 o 
  -4 -10   3      197.04      191.60     13.28 o 
  -3 -10   3      469.28      466.93     15.00 o 
  -2 -10   3       68.49       79.38      5.63 o 
  -1 -10   3      218.53      224.07      8.70 o 
   0 -10   3       45.50       55.12      4.43 o 
   1 -10   3      729.16      662.01     26.39 o 
   2 -10   3      154.18      117.10      9.40 o 
   3 -10   3      569.02      537.28     23.84 o 
   4 -10   3       96.25      102.52     10.36 o 
   5 -10   3        6.83        8.00      4.81 o 
   6 -10   3       52.79       62.32      9.59 o 
  -7  -9   3      187.31      189.61     15.54 o 
  -6  -9   3       69.75       71.05      9.93 o 
  -5  -9   3      282.17      290.47     17.46 o 
  -4  -9   3       39.16       39.01      6.94 o 
  -3  -9   3      127.23      154.65      7.62 o 
  -2  -9   3      108.83      126.96     13.40 o 
  -1  -9   3      168.58      152.59     14.31 o 
   0  -9   3       74.30       76.92      4.65 o 
   1  -9   3      249.81      273.10      9.24 o 
   2  -9   3      228.48      207.24     12.25 o 
   3  -9   3     1356.22     1314.46     46.25 o 
   4  -9   3      141.09      130.94     10.42 o 
   5  -9   3      367.99      414.44     21.05 o 
   6  -9   3       43.52       51.19      8.50 o 
   7  -9   3       18.85       24.63      6.94 o 
  -7  -8   3      105.32      122.14     13.61 o 
  -6  -8   3      451.61      483.60     24.50 o 
  -5  -8   3       27.56       38.61      6.97 o 
  -4  -8   3      167.04      169.79     11.30 o 
  -3  -8   3      183.30      161.24      7.25 o 
  -2  -8   3      616.53      677.75     17.99 o 
  -1  -8   3      210.61      182.97      9.25 o 
   0  -8   3       46.14       54.90      3.77 o 
   1  -8   3      174.58      174.09      6.70 o 
   2  -8   3     1306.84     1411.55     32.77 o 
   3  -8   3       79.02       81.84      7.97 o 
   4  -8   3      255.51      252.72     14.28 o 
   5  -8   3      167.11      161.52     11.69 o 
   6  -8   3      244.79      256.67     15.97 o 
   7  -8   3       94.91      102.26     11.49 o 
  -8  -7   3      132.92      170.98     16.90 o 
  -7  -7   3      285.67      316.30     19.75 o 
  -6  -7   3       26.43       21.61      6.24 o 
  -5  -7   3      603.25      626.85     27.19 o 
  -4  -7   3        9.18       15.23      2.62 o 
  -3  -7   3      313.53      306.63      9.98 o 
  -2  -7   3      361.46      342.96     10.33 o 
  -1  -7   3      433.18      438.02     12.15 o 
   0  -7   3      700.55      660.20     16.69 o 
   1  -7   3     1234.80     1317.08     30.33 o 
   2  -7   3       93.59      107.57     10.61 o 
   3  -7   3     1806.48     1819.47     41.18 o 
   4  -7   3       19.05       23.31      4.75 o 
   5  -7   3      393.47      336.15     17.23 o 
   6  -7   3       29.82       33.33      6.57 o 
   7  -7   3        0.24        7.57      3.88 o 
   8  -7   3       35.90       50.00      8.90 o 
  -8  -6   3       25.91       22.51      7.87 o 
  -7  -6   3       26.72       34.96      7.57 o 
  -6  -6   3      373.29      380.41     20.09 o 
  -5  -6   3       70.73       70.60      4.82 o 
  -4  -6   3      173.40      179.32      7.07 o 
  -3  -6   3      414.44      397.27     11.47 o 
  -2  -6   3      822.61      968.37     22.95 o 
  -1  -6   3     2581.92     2703.45     58.19 o 
   0  -6   3        3.16        4.69      1.37 o 
   1  -6   3      477.65      463.40     12.30 o 
   2  -6   3     1590.15     1629.27     36.56 o 
   3  -6   3      124.32      131.74      6.24 o 
   4  -6   3      689.27      680.27     18.03 o 
   5  -6   3      292.65      273.27     14.81 o 
   6  -6   3      131.45      118.76      9.83 o 
   7  -6   3        2.38        0.33      3.42 o 
   8  -6   3       71.65       66.20      9.56 o 
  -8  -5   3        2.09       13.01      6.04 o 
  -7  -5   3       94.60      111.02     11.42 o 
  -6  -5   3       62.67       62.72      8.27 o 
  -5  -5   3      208.29      214.91      8.01 o 
  -4  -5   3      480.25      461.92     23.21 o 
  -3  -5   3     1286.11     1502.68     38.73 o 
  -2  -5   3     5760.34     6392.63    133.16 o 
  -1  -5   3      392.75      435.81     16.97 o 
   0  -5   3     2253.26     2349.62     50.36 o 
   1  -5   3      674.89      713.09     17.13 o 
   2  -5   3        0.75        2.53      1.20 o 
   3  -5   3      147.05      122.00      5.24 o 
   4  -5   3        3.37        5.04      2.22 o 
   5  -5   3      138.91      126.28      8.12 o 
   6  -5   3      196.53      206.17     12.88 o 
   7  -5   3        3.71        6.64      3.75 o 
   8  -5   3      481.55      474.10     24.07 o 
  -9  -4   3        0.90       11.19      6.04 o 
  -8  -4   3        4.22        3.25      4.65 o 
  -7  -4   3        0.08        2.62      4.15 o 
  -6  -4   3      991.42      996.20     25.20 o 
  -5  -4   3     1281.00     1343.31     31.48 o 
  -4  -4   3      883.31      971.46     23.18 o 
  -3  -4   3     2999.34     3234.92     71.53 o 
  -2  -4   3       10.42       19.44      6.59 o 
  -1  -4   3     2128.51     2283.87     48.58 o 
   0  -4   3     1074.83     1010.34     22.60 o 
   1  -4   3      989.69     1073.89     24.16 o 
   2  -4   3       10.20       16.53      1.99 o 
   3  -4   3        1.49        1.77      1.53 o 
   4  -4   3     1025.64     1061.07     25.82 o 
   5  -4   3      895.97      838.77     31.47 o 
   6  -4   3        1.30        0.00      2.66 o 
   7  -4   3      159.01      150.13     11.59 o 
   8  -4   3      264.04      255.08     16.57 o 
  -9  -3   3        3.45        5.88      5.58 o 
  -8  -3   3      103.31      143.56     12.95 o 
  -7  -3   3      362.92      374.93     18.96 o 
  -6  -3   3       26.73       28.77      3.16 o 
  -5  -3   3     1053.89     1145.79     32.15 o 
  -4  -3   3      786.97      786.63     18.94 o 
  -3  -3   3       46.82       59.68      9.66 o 
  -2  -3   3       26.11       18.30      1.38 o 
  -1  -3   3       40.38       39.31      1.81 o 
   0  -3   3     4701.50     4748.47     98.55 o 
   1  -3   3     3075.24     2990.11     66.80 o 
   2  -3   3       24.92       27.65      2.37 o 
   3  -3   3     1100.85     1134.97     20.71 o 
   4  -3   3      371.99      364.58     13.11 o 
   5  -3   3      298.65      295.02     14.87 o 
   6  -3   3      541.04      573.10     24.77 o 
   7  -3   3      107.85      109.03     10.76 o 
   8  -3   3        6.25        9.16      5.11 o 
  -9  -2   3       62.31       79.75     10.96 o 
  -8  -2   3      411.73      436.62     21.68 o 
  -7  -2   3        1.59        0.00      3.02 o 
  -6  -2   3      520.40      524.90     19.29 o 
  -5  -2   3      121.09      121.54      5.02 o 
  -4  -2   3      313.00      308.71      8.69 o 
  -3  -2   3       15.31       12.69      1.31 o 
  -2  -2   3     1244.47     1394.94     29.94 o 
  -1  -2   3     2067.34     2317.03     58.33 o 
   0  -2   3     4393.38     4387.12     90.97 o 
   1  -2   3      235.45      245.61     17.40 o 
   2  -2   3      772.19      797.29     18.91 o 
   3  -2   3     1589.46     1796.33     31.86 o 
   4  -2   3     1255.60     1283.18     32.82 o 
   5  -2   3      467.81      457.30     20.09 o 
   6  -2   3       36.54       34.79      6.27 o 
   7  -2   3        5.47        5.38      3.72 o 
  -8  -1   3        0.73        1.79      3.49 o 
  -7  -1   3       67.71       67.22      4.86 o 
  -6  -1   3      251.30      241.13      8.43 o 
  -5  -1   3        1.73        9.63      7.14 o 
  -4  -1   3     2072.72     2191.67     77.46 o 
  -3  -1   3      219.13      216.30      6.06 o 
  -2  -1   3     1912.71     2152.19     45.24 o 
  -1  -1   3        2.57        2.86      1.06 o 
   0  -1   3       14.25       10.37      0.83 o 
   1  -1   3     1414.48     1470.02     25.68 o 
   2  -1   3      745.03      688.04     16.70 o 
   3  -1   3      786.89      828.52     20.41 o 
   4  -1   3      795.03      878.81     31.57 o 
   5  -1   3       28.52       24.90      4.95 o 
   6  -1   3      773.01      757.40     30.41 o 
   7  -1   3        6.79        2.06      3.88 o 
   8  -1   3       29.91       38.74      8.33 o 
  -8   0   3      172.56      170.05     11.02 o 
  -7   0   3       61.97       59.88      6.72 o 
  -6   0   3        3.63        3.35      1.55 o 
  -5   0   3      531.23      537.35     13.89 o 
  -4   0   3       84.31      100.69      4.03 o 
  -3   0   3     6743.97     6998.39    144.51 o 
  -2   0   3     1008.03     1125.56     20.47 o 
  -1   0   3      556.62      592.33     12.94 o 
   0   0   3    13333.00    11759.90    196.13 o 
   1   0   3       51.31       46.92      2.57 o 
   2   0   3     6489.50     6517.78    135.86 o 
   3   0   3     1233.32     1338.24     43.69 o 
   4   0   3      286.13      283.53     13.48 o 
   5   0   3     1176.04     1147.50     40.54 o 
   6   0   3        7.17        7.70      3.82 o 
   7   0   3       99.89      108.73     10.76 o 
   8   0   3       56.84       53.75      9.23 o 
  -8   1   3       29.75       33.84      4.35 o 
  -7   1   3       71.70       72.30      5.09 o 
  -6   1   3      201.99      177.03      5.51 o 
  -5   1   3       56.30       49.64      2.67 o 
  -4   1   3     2466.63     2661.82     46.31 o 
  -3   1   3       95.51       98.46      4.18 o 
  -2   1   3       60.24       86.84      3.13 o 
  -1   1   3     1794.83     1980.99     34.15 o 
   0   1   3      130.80      141.73      3.65 o 
   1   1   3     6758.29     6821.86    141.55 o 
   2   1   3     4074.61     4536.52    135.32 o 
   3   1   3      231.83      312.22     13.71 o 
   4   1   3      100.02       92.96      7.17 o 
   5   1   3        3.02        0.00      2.49 o 
   6   1   3      641.18      585.19     25.27 o 
   7   1   3        4.04        7.80      4.45 o 
   8   1   3        2.57       10.23      5.84 o 
  -8   2   3      605.34      576.99     20.07 o 
  -7   2   3      283.64      289.44     10.31 o 
  -6   2   3       58.29       42.50      3.91 o 
  -5   2   3      173.05      166.98      4.89 o 
  -4   2   3      242.03      241.57      5.90 o 
  -3   2   3     5239.04     5574.67     94.13 o 
  -2   2   3     2091.00     2210.20     38.21 o 
  -1   2   3       58.03       47.93      1.94 o 
   0   2   3      805.13      779.02     14.70 o 
   1   2   3      410.24      452.12     16.73 o 
   2   2   3        2.30       15.64      2.95 o 
   3   2   3      289.34      242.96     11.72 o 
   4   2   3       63.50       64.84      6.67 o 
   5   2   3      206.19      219.65     12.68 o 
   6   2   3       78.41       79.02      8.83 o 
   7   2   3      117.94      109.53     10.79 o 
   8   2   3      244.86      245.98     16.43 o 
  -8   3   3      249.86      263.12     10.92 o 
  -7   3   3      236.52      227.94      9.09 o 
  -6   3   3      380.82      407.03     12.63 o 
  -5   3   3       48.67       54.57      4.07 o 
  -4   3   3      368.53      378.74     11.06 o 
  -3   3   3     1457.99     1514.61     33.93 o 
  -2   3   3     2226.65     2446.48     52.60 o 
  -1   3   3      298.26      226.15     15.59 o 
   0   3   3      253.98      271.20      8.22 o 
   1   3   3       83.75       69.55      5.25 o 
   2   3   3      582.94      541.20     20.52 o 
   3   3   3       56.05       56.97      5.94 o 
   4   3   3     1053.15     1029.08     36.75 o 
   5   3   3        9.70        8.50      3.85 o 
   6   3   3       20.07       40.70      7.10 o 
   7   3   3      265.20      270.22     16.50 o 
   8   3   3        1.20        3.12      4.91 o 
  -8   4   3      190.49      199.40     13.35 o 
  -7   4   3      191.99      187.26      8.48 o 
  -6   4   3       40.02       52.31      6.39 o 
  -5   4   3        5.14        3.83      1.76 o 
  -4   4   3       61.11       69.50      4.46 o 
  -3   4   3     1019.28     1058.69     28.27 o 
  -2   4   3      449.12      426.28     11.91 o 
  -1   4   3      695.93      654.59     16.70 o 
   0   4   3        3.53        3.35      2.12 o 
   1   4   3      272.92      255.84     12.05 o 
   2   4   3       43.13       47.71      5.35 o 
   3   4   3     1364.62     1272.30     43.53 o 
   4   4   3        8.93       14.57      4.18 o 
   5   4   3      175.68      183.40     11.95 o 
   6   4   3      170.09      177.69     12.68 o 
   7   4   3       84.04       76.06      9.86 o 
  -9   5   3      121.14      118.13     11.85 o 
  -8   5   3      108.34      110.09     10.99 o 
  -7   5   3      290.46      282.94     11.00 o 
  -6   5   3      196.39      181.29     12.32 o 
  -5   5   3       13.39       14.48      5.28 o 
  -4   5   3       68.35       61.92      4.54 o 
  -3   5   3      185.31      170.73     23.51 o 
  -2   5   3       70.00       71.09      4.37 o 
  -1   5   3       90.71       85.50      5.43 o 
   0   5   3     1358.37     1379.37     45.98 o 
   1   5   3     1004.01     1025.26     35.99 o 
   2   5   3     1261.66     1286.48     44.06 o 
   3   5   3       50.79       54.88      6.67 o 
   4   5   3      494.13      469.35     21.21 o 
   5   5   3       68.61       99.77      9.76 o 
   6   5   3       41.86       37.75      6.94 o 
   7   5   3      189.43      218.82     15.14 o 
  -8   6   3        4.82       10.59      4.78 o 
  -7   6   3       29.57       34.08      4.48 o 
  -6   6   3       30.74       33.69      5.18 o 
  -5   6   3      433.30      405.39     13.16 o 
  -4   6   3        2.81        3.38      1.96 o 
  -3   6   3      532.25      579.93     16.34 o 
  -2   6   3     1059.06     1011.93     25.24 o 
  -1   6   3        2.68        1.43      2.36 o 
   0   6   3      628.59      598.30     23.94 o 
   1   6   3      380.67      406.80     18.39 o 
   2   6   3       48.59       45.42      6.41 o 
   3   6   3      176.47      166.76     11.39 o 
   4   6   3       13.53       19.72      5.21 o 
   5   6   3       93.45       85.49      9.66 o 
   6   6   3      125.14      126.66     12.02 o 
  -8   7   3        4.09        6.14      4.95 o 
  -7   7   3       37.97       43.33      5.16 o 
  -6   7   3      175.64      181.16      8.74 o 
  -5   7   3       93.33       66.90      5.61 o 
  -4   7   3      235.24      231.63      9.38 o 
  -3   7   3     1454.03     1447.93     34.89 o 
  -2   7   3        0.20        0.50      1.83 o 
  -1   7   3     1271.01     1243.58     43.79 o 
   0   7   3      209.29      191.80     12.08 o 
   1   7   3      191.95      189.81     12.08 o 
   2   7   3       42.58       41.07      6.84 o 
   3   7   3       13.76       17.40      4.98 o 
   4   7   3      466.42      443.56     21.68 o 
   5   7   3       67.08       84.26     10.19 o 
   6   7   3        0.18        1.36      4.35 o 
  -7   8   3      221.15      220.08     12.08 o 
  -6   8   3      118.75       99.95      7.20 o 
  -5   8   3      257.21      234.55     15.85 o 
  -4   8   3      209.05      203.88      9.12 o 
  -3   8   3       52.26       59.90      5.41 o 
  -2   8   3      592.91      576.72     24.73 o 
  -1   8   3       17.54       10.33      4.32 o 
   0   8   3      152.38      155.94     11.16 o 
   1   8   3        3.25        2.12      3.59 o 
   2   8   3       14.67       17.73      5.54 o 
   3   8   3      426.20      396.81     20.55 o 
   4   8   3       26.23       31.54      6.91 o 
   5   8   3       83.52       99.47     11.59 o 
  -7   9   3        5.48       10.33      5.48 o 
  -6   9   3      118.96      126.73      8.31 o 
  -5   9   3      156.41      145.78      8.29 o 
  -4   9   3        1.33        1.26      2.63 o 
  -3   9   3      257.31      234.36     14.38 o 
  -2   9   3       18.99       17.66      5.15 o 
  -1   9   3      474.57      407.20     20.35 o 
   0   9   3       16.90       10.19      4.38 o 
   1   9   3       70.46       60.06      8.60 o 
   2   9   3       59.44       66.73      9.36 o 
   3   9   3       50.39       57.40      9.23 o 
   4   9   3      154.13      174.14     14.14 o 
  -6  10   3        7.35        9.99      3.66 o 
  -5  10   3       71.04       74.31      6.91 o 
  -4  10   3      113.58      111.32     11.55 o 
  -3  10   3       38.41       42.80      7.74 o 
  -2  10   3       92.90       88.05      9.96 o 
  -1  10   3      112.70      130.88     12.08 o 
   0  10   3      205.01      182.93     13.41 o 
   1  10   3      244.90      226.43     15.37 o 
   2  10   3       19.51       21.95      6.87 o 
   3  10   3       70.16       50.10      9.30 o 
   4  10   3       69.70       91.20     12.12 o 
  -5  11   3       78.33       87.35     11.35 o 
  -4  11   3        8.41        6.51      4.75 o 
  -3  11   3       14.09       13.28      5.61 o 
  -2  11   3       57.67       71.88      9.96 o 
  -1  11   3       20.32       22.31      6.41 o 
   0  11   3      156.27      152.62     13.84 o 
   1  11   3        4.74        7.10      5.51 o 
   2  11   3       81.15       96.08     12.25 o 
  -3  12   3        1.45        2.79      4.35 o 
  -2  12   3       43.93       46.28      9.06 o 
  -1  12   3      156.74      157.00     14.51 o 
   0  12   3       14.02       11.89      5.91 o 
   0 -14   4        3.80        6.97      4.71 o 
   1 -14   4       60.81       59.56      9.40 o 
   2 -14   4      161.51      199.67     14.71 o 
  -3 -13   4       45.25       48.90      8.30 o 
  -2 -13   4       28.45       27.39      6.24 o 
  -1 -13   4       14.70       10.59      4.75 o 
   0 -13   4      135.42      138.15     11.19 o 
   1 -13   4      257.24      268.66     16.10 o 
   2 -13   4        0.90        1.66      3.72 o 
   3 -13   4      132.71      127.69     12.55 o 
   4 -13   4        1.68        1.29      4.71 o 
  -5 -12   4        9.34       16.60      6.41 o 
  -4 -12   4       31.63       24.24      6.94 o 
  -3 -12   4      298.17      306.27     17.83 o 
  -2 -12   4       25.88       23.41      5.48 o 
  -1 -12   4      163.97      161.32      7.84 o 
   0 -12   4      154.62      141.37     10.79 o 
   1 -12   4      320.53      293.39     16.33 o 
   2 -12   4      312.98      321.78     17.86 o 
   3 -12   4       12.39        5.44      4.68 o 
   4 -12   4        5.48        8.20      5.54 o 
   5 -12   4       75.09       68.13     10.33 o 
  -5 -11   4      118.79      144.45     13.68 o 
  -4 -11   4      159.82      181.64     13.41 o 
  -3 -11   4       22.69       32.97      6.61 o 
  -2 -11   4      205.53      211.22      8.89 o 
  -1 -11   4       33.12       25.34      4.52 o 
   0 -11   4      316.26      323.22     11.15 o 
   1 -11   4      955.74      982.73     36.72 o 
   2 -11   4        0.37        0.00      3.09 o 
   3 -11   4       17.69       23.31      5.81 o 
   4 -11   4        1.14        0.63      3.85 o 
   5 -11   4       10.05       10.06      5.58 o 
   6 -11   4      101.33      134.69     13.55 o 
  -6 -10   4      180.60      191.80     14.94 o 
  -5 -10   4       34.52       35.33      7.47 o 
  -4 -10   4       17.89       25.90      5.94 o 
  -3 -10   4      238.78      262.32     15.27 o 
  -2 -10   4        2.29        2.57      2.04 o 
  -1 -10   4      282.22      246.70      9.10 o 
   0 -10   4      370.34      343.03     11.22 o 
   1 -10   4       43.22       52.87      4.58 o 
   2 -10   4      210.59      207.77     12.58 o 
   3 -10   4       10.22        6.67      3.95 o 
   4 -10   4      138.72      133.86     10.96 o 
   5 -10   4      151.69      165.84     12.88 o 
   6 -10   4        6.11        1.03      4.42 o 
  -7  -9   4      391.68      461.78     26.06 o 
  -6  -9   4        6.79       14.71      6.11 o 
  -5  -9   4      438.97      407.93     21.28 o 
  -4  -9   4       10.29        6.77      3.69 o 
  -3  -9   4        9.25       16.92      2.84 o 
  -2  -9   4      643.58      599.72     16.63 o 
  -1  -9   4       13.88       18.38      2.60 o 
   0  -9   4       31.36       28.99      3.20 o 
   1  -9   4       48.42       45.21      3.99 o 
   2  -9   4       23.87       27.08      3.34 o 
   3  -9   4     1270.49     1177.12     42.23 o 
   4  -9   4       70.03       69.29      8.70 o 
   5  -9   4        3.83        2.12      3.59 o 
   6  -9   4       66.59       58.53      8.93 o 
   7  -9   4      105.18       98.67     11.95 o 
  -7  -8   4        4.04        4.35      5.54 o 
  -6  -8   4      444.08      475.20     24.17 o 
  -5  -8   4       59.57       75.96      9.50 o 
  -4  -8   4       65.12       60.62      7.70 o 
  -3  -8   4      547.99      556.50     36.64 o 
  -2  -8   4        0.39        1.29      1.45 o 
  -1  -8   4      154.21      149.91      6.13 o 
   0  -8   4      718.37      725.44     18.53 o 
   1  -8   4       33.16       35.86      3.36 o 
   2  -8   4     1024.32      971.26     37.30 o 
   3  -8   4      553.90      514.89     15.34 o 
   4  -8   4      442.44      440.30     20.62 o 
   5  -8   4      234.58      219.59     13.88 o 
   6  -8   4        2.61        7.30      4.48 o 
   7  -8   4       32.58       47.28      8.50 o 
  -8  -7   4       25.22       23.37      7.54 o 
  -7  -7   4      173.70      186.92     14.38 o 
  -6  -7   4      388.77      386.15     20.48 o 
  -5  -7   4       84.09       99.90      9.99 o 
  -4  -7   4       15.64       18.92      4.55 o 
  -3  -7   4       83.12       79.62      4.48 o 
  -2  -7   4      371.17      359.42     10.56 o 
  -1  -7   4     1696.40     1670.67     55.01 o 
   0  -7   4       40.65       53.06      3.54 o 
   1  -7   4      511.32      524.43     14.11 o 
   2  -7   4        2.72        4.06      2.06 o 
   3  -7   4      813.22      831.64     21.20 o 
   4  -7   4      599.07      627.13     17.47 o 
   5  -7   4       12.39       16.77      5.01 o 
   6  -7   4        9.07        5.54      4.15 o 
   7  -7   4        5.35       10.99      5.08 o 
  -8  -6   4       28.91       51.26      9.63 o 
  -7  -6   4      125.18      147.67     12.22 o 
  -6  -6   4       54.07       51.63      7.90 o 
  -5  -6   4      898.27      969.81     36.69 o 
  -4  -6   4       53.97       62.00      7.47 o 
  -3  -6   4      468.16      442.50     12.23 o 
  -2  -6   4       20.00       19.38      2.15 o 
  -1  -6   4      101.43       85.46      3.91 o 
   0  -6   4     3876.51     4254.08     89.79 o 
   1  -6   4      246.81      285.41     14.09 o 
   2  -6   4      108.60       88.27      4.44 o 
   3  -6   4      543.16      529.58     26.36 o 
   4  -6   4       64.17       78.65      5.02 o 
   5  -6   4     1024.34     1000.31     30.41 o 
   6  -6   4        3.22        6.41      3.98 o 
   7  -6   4        0.71        1.53      3.78 o 
   8  -6   4       69.48       76.69     10.39 o 
  -8  -5   4      123.48      151.99     14.04 o 
  -7  -5   4       42.91       60.29      8.76 o 
  -6  -5   4      548.08      547.70     24.27 o 
  -5  -5   4        0.36        3.35      2.95 o 
  -4  -5   4      631.22      650.10     16.60 o 
  -3  -5   4        3.88        8.86      1.56 o 
  -2  -5   4     1568.83     1662.31     36.47 o 
  -1  -5   4     2019.93     1949.54     46.95 o 
   0  -5   4      107.10      115.41      4.40 o 
   1  -5   4      559.98      471.02     16.95 o 
   2  -5   4      485.37      571.96     15.17 o 
   3  -5   4      222.49      222.03      7.83 o 
   4  -5   4      813.73      761.25     31.31 o 
   5  -5   4       61.11       69.00      5.24 o 
   6  -5   4        1.41        3.39      3.55 o 
   7  -5   4        5.25        9.53      4.61 o 
   8  -5   4       34.32       29.91      7.24 o 
  -9  -4   4       75.96       75.03     11.35 o 
  -8  -4   4      618.93      611.58     28.15 o 
  -7  -4   4      102.23       85.23      9.36 o 
  -6  -4   4       98.73      106.74      8.86 o 
  -5  -4   4      720.25      768.95     29.12 o 
  -4  -4   4       31.35       98.90      7.40 o 
  -3  -4   4      564.30      663.94     15.91 o 
  -2  -4   4      422.67      480.22     11.62 o 
  -1  -4   4        6.92        8.93      1.17 o 
   0  -4   4     2619.94     2579.57     54.91 o 
   1  -4   4       14.43       18.59      2.24 o 
   2  -4   4     3123.46     3512.48     92.78 o 
   3  -4   4       57.42       61.98      7.14 o 
   4  -4   4       83.51       76.83      5.05 o 
   5  -4   4       37.11       36.46      4.10 o 
   6  -4   4       15.41       13.18      4.58 o 
   7  -4   4      111.79      113.58     11.32 o 
   8  -4   4      302.62      290.17     18.29 o 
  -9  -3   4      424.45      466.50     24.14 o 
  -8  -3   4      274.36      274.13     16.33 o 
  -7  -3   4      100.09      102.06      9.46 o 
  -6  -3   4      430.01      403.02     18.23 o 
  -5  -3   4       15.39       14.26      3.95 o 
  -4  -3   4     4442.88     4629.19     97.19 o 
  -3  -3   4      899.66      888.96     20.07 o 
  -2  -3   4      334.20      370.65     14.28 o 
  -1  -3   4      499.37      479.38     12.18 o 
   0  -3   4      553.62      631.11     14.81 o 
   1  -3   4     3513.95     3771.53     79.40 o 
   2  -3   4      755.64      798.48     19.38 o 
   3  -3   4       48.86       47.15      4.66 o 
   4  -3   4     1142.25     1180.76     28.77 o 
   5  -3   4      406.60      379.58     18.09 o 
   6  -3   4      294.38      306.01     16.77 o 
   7  -3   4      315.92      333.00     18.63 o 
   8  -3   4       14.49       17.53      6.18 o 
  -8  -2   4      257.29      248.64     14.64 o 
  -7  -2   4      196.70      209.63     12.28 o 
  -6  -2   4        3.54        3.95      2.59 o 
  -5  -2   4     1192.83     1183.12     39.67 o 
  -4  -2   4       26.35       27.79      3.75 o 
  -3  -2   4      381.68      372.40      9.17 o 
  -2  -2   4      418.36      392.16     14.48 o 
  -1  -2   4       77.97       71.92      2.46 o 
   0  -2   4     2838.12     2899.70     75.35 o 
   1  -2   4     1021.96     1022.71     18.37 o 
   2  -2   4       85.32       87.56      4.12 o 
   3  -2   4     1387.56     1510.97     34.85 o 
   4  -2   4        0.94        0.64      1.53 o 
   5  -2   4      241.73      208.93     12.48 o 
   6  -2   4      271.10      268.66     15.44 o 
   8  -2   4      165.39      185.79     15.44 o 
  -9  -1   4       62.68       67.06      8.80 o 
  -7  -1   4       72.06       66.40      6.74 o 
  -6  -1   4      235.92      217.83      7.62 o 
  -5  -1   4       12.54       17.73      2.18 o 
  -4  -1   4      932.18      938.98     29.58 o 
  -3  -1   4       51.96       42.43      2.19 o 
  -2  -1   4      375.21      421.09      9.86 o 
  -1  -1   4      522.13      539.68     10.30 o 
   0  -1   4     2414.55     2588.29     44.28 o 
   1  -1   4      741.08      735.19     13.76 o 
   2  -1   4     4278.71     4266.33    127.95 o 
   3  -1   4        7.37        7.54      2.49 o 
   6  -1   4      296.64      292.66     16.37 o 
   7  -1   4       28.84       28.62      6.57 o 
   8  -1   4       46.71       65.37     10.46 o 
  -9   0   4       94.38       87.12      9.23 o 
  -8   0   4      141.79      131.41     10.03 o 
  -7   0   4       29.71       26.00      4.85 o 
  -6   0   4       27.54       31.04      2.57 o 
  -5   0   4      353.33      333.69      8.34 o 
  -4   0   4      380.11      336.28      7.73 o 
  -3   0   4      745.40      827.19     18.02 o 
  -2   0   4      356.43      362.01      7.41 o 
  -1   0   4      120.25       97.01      2.86 o 
   0   0   4     2489.38     2604.87     44.74 o 
   1   0   4     3373.38     3511.71     60.08 o 
   2   0   4       72.15       94.67      5.03 o 
   3   0   4     1353.42     1333.76     31.41 o 
   4   0   4        2.20        2.06      2.52 o 
   5   0   4       49.71       40.01      6.11 o 
   6   0   4      194.50      200.73     13.21 o 
   7   0   4       65.65       58.73      8.73 o 
   8   0   4      105.54      120.05     13.15 o 
  -9   1   4       62.47       50.17      7.64 o 
  -8   1   4      461.28      397.77     18.89 o 
  -7   1   4        6.13        2.44      1.98 o 
  -6   1   4       13.12       21.74      3.70 o 
  -5   1   4        6.02        7.00      1.34 o 
  -4   1   4    10419.17    10713.88    179.66 o 
  -3   1   4    10307.90    10918.65    182.74 o 
  -2   1   4       75.47       78.89      2.61 o 
  -1   1   4      133.26       99.42      3.06 o 
   0   1   4      277.27      239.69      5.67 o 
   1   1   4     2910.92     3090.61     66.04 o 
   2   1   4     2951.03     2971.28     85.37 o 
   3   1   4       19.07       20.65      3.82 o 
   4   1   4       43.16       33.93      5.31 o 
   5   1   4      157.29      174.10     11.39 o 
   6   1   4      342.13      292.49     16.43 o 
   7   1   4      420.73      395.61     21.12 o 
   8   1   4       83.05       93.56     11.99 o 
  -8   2   4        3.44        1.36      3.72 o 
  -7   2   4      179.54      179.38      7.84 o 
  -6   2   4      772.63      784.67     20.48 o 
  -5   2   4     1386.00     1553.47     35.60 o 
  -4   2   4     8196.07     8741.73    147.11 o 
  -3   2   4       44.18       44.91      2.11 o 
  -2   2   4     1063.57     1051.96     20.59 o 
  -1   2   4       54.21       58.22      2.38 o 
   0   2   4      350.70      295.31      6.88 o 
   1   2   4       71.71       65.70      6.67 o 
   2   2   4       36.89       51.56      5.38 o 
   3   2   4      705.25      753.15     27.92 o 
   4   2   4      235.47      220.91     12.38 o 
   5   2   4       28.35       26.13      5.25 o 
   6   2   4      641.41      614.44     26.99 o 
   7   2   4       31.22       27.56      6.71 o 
  -8   3   4      288.19      291.66     16.00 o 
  -7   3   4       13.29       13.03      3.16 o 
  -6   3   4      330.33      317.71     10.84 o 
  -5   3   4      746.97      750.76     23.04 o 
  -4   3   4      308.52      369.98     11.09 o 
  -3   3   4      457.99      427.83      8.86 o 
  -2   3   4      255.37      270.47      6.38 o 
  -1   3   4     1381.53     1366.72     24.97 o 
   0   3   4      219.87      176.71     11.47 o 
   1   3   4       18.63       12.62      2.99 o 
   2   3   4      714.77      687.54     25.56 o 
   3   3   4      189.60      176.19     10.49 o 
   4   3   4      358.75      306.67     15.67 o 
   5   3   4      127.21      121.08      9.79 o 
   6   3   4      127.12      102.02     10.42 o 
   7   3   4      135.01      128.72     12.52 o 
  -8   4   4        8.52        9.25      3.25 o 
  -7   4   4      479.01      476.15     15.22 o 
  -6   4   4        5.31        7.60      2.49 o 
  -5   4   4      107.58      108.91      5.71 o 
  -4   4   4      379.60      364.32     11.36 o 
  -3   4   4      151.92      157.33      6.41 o 
  -2   4   4     1082.18     1129.57     30.58 o 
  -1   4   4        2.33        0.76      1.22 o 
   0   4   4      364.64      366.96     15.90 o 
   1   4   4      769.08      718.32     26.66 o 
   2   4   4      963.51      845.21     30.91 o 
   3   4   4     1280.58     1182.53     41.70 o 
   4   4   4      167.06      173.77     11.39 o 
   5   4   4        0.55        0.00      3.15 o 
   6   4   4      116.57      113.64     11.32 o 
   7   4   4       70.45       61.52      9.79 o 
  -8   5   4      108.75      129.87     14.19 o 
  -7   5   4        0.31        3.10      2.50 o 
  -6   5   4       14.12       24.47      3.79 o 
  -5   5   4      171.78      173.07      7.74 o 
  -4   5   4       46.61       39.69      4.70 o 
  -3   5   4      535.37      484.38     21.83 o 
  -2   5   4      367.25      370.12     16.57 o 
  -1   5   4      730.26      730.24     19.26 o 
   0   5   4      287.14      250.40     12.91 o 
   1   5   4        0.61        0.00      2.26 o 
   2   5   4      464.12      473.60     20.62 o 
   3   5   4      381.65      333.33     16.63 o 
   4   5   4      374.85      346.54     18.03 o 
   5   5   4       25.91       27.32      6.27 o 
   6   5   4      131.09      157.14     12.75 o 
  -8   6   4        1.04        0.00      2.74 o 
  -7   6   4      156.23      159.32      8.35 o 
  -6   6   4      210.94      207.78      9.19 o 
  -5   6   4       31.89       34.23      4.11 o 
  -4   6   4      227.87      205.96      8.59 o 
  -3   6   4      109.03      114.14      7.49 o 
  -2   6   4      234.34      251.59     13.51 o 
  -1   6   4     1313.65     1280.28     31.19 o 
   0   6   4       14.07       13.41      4.18 o 
   1   6   4     1753.18     1766.62     59.33 o 
   2   6   4      488.87      436.98     20.25 o 
   3   6   4      706.36      646.61     27.36 o 
   4   6   4      439.63      396.58     20.15 o 
   5   6   4        0.14        5.74      4.68 o 
   6   6   4       41.34       48.17      8.30 o 
  -8   7   4        8.48       11.65      5.68 o 
  -7   7   4       55.62       56.69      6.61 o 
  -6   7   4        7.26       11.12      3.27 o 
  -5   7   4      904.32      882.49     24.19 o 
  -4   7   4       31.09       29.12      4.03 o 
  -3   7   4        1.25        1.51      2.17 o 
  -2   7   4      212.52      170.40      7.96 o 
  -1   7   4       80.34       69.16      7.97 o 
   0   7   4     2272.00     2221.79     73.21 o 
   1   7   4      896.55      884.16     34.43 o 
   2   7   4      145.41      119.02     10.06 o 
   3   7   4      539.64      505.47     23.74 o 
   4   7   4       92.79       92.50     10.29 o 
   5   7   4      232.09      231.61     15.97 o 
  -7   8   4       13.91       15.83      4.32 o 
  -6   8   4      253.46      267.05     11.41 o 
  -5   8   4        0.57        3.75      3.00 o 
  -4   8   4       51.29       48.57     10.24 o 
  -3   8   4       87.55       87.99      9.73 o 
  -2   8   4       77.46       69.49      8.37 o 
  -1   8   4      421.26      379.64     19.22 o 
   0   8   4       84.71       86.09      9.40 o 
   1   8   4       32.31       28.85      6.44 o 
   2   8   4        9.72       21.31      6.14 o 
   3   8   4       14.68       17.96      5.91 o 
   4   8   4      266.79      238.81     16.33 o 
   5   8   4       12.49       12.91      6.14 o 
  -6   9   4        1.31        1.11      5.20 o 
  -5   9   4      293.88      284.02     12.16 o 
  -4   9   4       36.14       29.20      4.60 o 
  -3   9   4       91.87       93.82     10.19 o 
  -2   9   4       66.67       65.64      8.60 o 
  -1   9   4       41.13       38.55      6.81 o 
   0   9   4       68.03       68.56      9.26 o 
   1   9   4       16.01       23.31      6.44 o 
   2   9   4        2.13        2.36      4.45 o 
   3   9   4      288.09      326.03     19.92 o 
   4   9   4        0.45        0.00      4.52 o 
  -5  10   4        8.26        9.29      3.73 o 
  -4  10   4       90.52       98.44     11.16 o 
  -3  10   4       98.46       94.65     10.62 o 
  -2  10   4       71.29       73.47      9.83 o 
  -1  10   4      124.18      115.24     11.85 o 
   0  10   4       27.27       33.53      7.34 o 
   1  10   4        8.46       11.35      5.58 o 
   2  10   4       95.22      106.37     12.75 o 
   3  10   4        5.55        0.46      5.01 o 
  -4  11   4       30.13       32.84      7.04 o 
  -3  11   4       19.85       23.70      6.54 o 
  -2  11   4      105.52      117.06     12.55 o 
  -1  11   4       15.04       13.74      5.48 o 
   0  11   4       49.76       61.55     10.06 o 
   1  11   4      149.96      171.68     15.60 o 
   1 -14   5        8.76        2.69      4.12 o 
   2 -14   5       93.72      122.84     12.15 o 
  -3 -13   5       32.88       46.28      7.80 o 
  -2 -13   5      102.09      113.78     10.79 o 
   0 -13   5       32.22       31.34      6.51 o 
   1 -13   5       94.72      108.63     10.66 o 
   2 -13   5       93.93       84.59      9.96 o 
   3 -13   5      204.47      203.19     14.74 o 
  -5 -12   5       52.88       61.32      9.99 o 
  -4 -12   5       29.70       29.25      6.81 o 
  -3 -12   5      377.20      342.73     18.66 o 
  -2 -12   5       93.95       79.85      8.96 o 
  -1 -12   5      149.84      128.72      9.99 o 
   0 -12   5      185.07      177.16     11.89 o 
   1 -12   5       26.28       31.77      6.44 o 
   2 -12   5      169.88      167.79     12.02 o 
   3 -12   5      193.07      172.38     12.85 o 
   4 -12   5        3.85        9.46      5.54 o 
   5 -12   5       70.77       87.45     11.55 o 
  -6 -11   5       30.78       40.50      8.50 o 
  -5 -11   5        3.37        7.24      5.68 o 
  -4 -11   5      451.84      395.85     21.08 o 
  -3 -11   5      129.37      137.02     10.96 o 
  -2 -11   5      132.73      117.33      9.73 o 
  -1 -11   5      510.63      502.93     15.27 o 
   0 -11   5       14.92       14.90      3.16 o 
   1 -11   5      277.90      314.47     16.33 o 
   2 -11   5        3.02        4.88      3.59 o 
   3 -11   5        5.49        0.00      2.82 o 
   4 -11   5       39.95       35.86      7.01 o 
   5 -11   5       98.77       88.78     10.89 o 
  -6 -10   5       30.62       28.59      7.10 o 
  -5 -10   5      690.88      671.74     30.48 o 
  -4 -10   5       37.70       35.96      6.84 o 
  -3 -10   5       99.53      126.96     10.16 o 
  -2 -10   5      230.13      244.45     13.71 o 
  -1 -10   5       32.31       32.25      3.97 o 
   0 -10   5      571.61      569.47     16.25 o 
   1 -10   5      237.21      251.00      9.46 o 
   2 -10   5      125.44      132.83      9.69 o 
   3 -10   5      137.68      144.12     10.69 o 
   4 -10   5        0.08        4.35      4.02 o 
   5 -10   5       19.81       25.60      6.14 o 
   6 -10   5        9.21       13.15      5.81 o 
  -7  -9   5       86.80       99.00     12.65 o 
  -6  -9   5      292.13      322.77     19.52 o 
  -5  -9   5       30.83       38.71      7.64 o 
  -4  -9   5        2.18        4.95      3.72 o 
  -3  -9   5      333.02      310.02     16.17 o 
  -2  -9   5       65.05       74.29      6.82 o 
  -1  -9   5     1379.61     1429.44     60.72 o 
   0  -9   5        4.24        6.83      2.17 o 
   1  -9   5      673.78      628.11     40.90 o 
   2  -9   5       59.33       59.56      4.69 o 
   3  -9   5        9.19       11.72      4.52 o 
   4  -9   5      219.95      197.67     12.88 o 
   5  -9   5       64.76       72.68      9.23 o 
   6  -9   5       67.28       71.75     10.03 o 
  -7  -8   5      242.67      260.95     17.83 o 
  -6  -8   5       24.33       24.77      6.71 o 
  -5  -8   5      147.45      151.63     11.59 o 
  -4  -8   5       36.69       32.10      5.94 o 
  -3  -8   5       61.68       64.67      7.40 o 
  -2  -8   5      817.49      825.50     20.64 o 
  -1  -8   5      286.42      278.88     21.88 o 
   0  -8   5      800.96      846.83     21.16 o 
   1  -8   5      401.40      409.33     17.02 o 
   2  -8   5        2.85        2.34      2.44 o 
   3  -8   5     2424.70     2397.15     54.08 o 
   4  -8   5        0.25        0.07      3.09 o 
   5  -8   5       23.60       22.84      5.81 o 
   6  -8   5      113.62      115.97     11.42 o 
   7  -8   5        0.64        2.46      4.81 o 
  -8  -7   5      159.41      198.27     16.14 o 
  -7  -7   5       41.94       38.55      7.84 o 
  -6  -7   5      434.41      441.30     22.11 o 
  -5  -7   5        6.45       10.76      4.32 o 
  -4  -7   5      123.86      125.07      9.43 o 
  -3  -7   5      256.27      260.06     13.51 o 
  -2  -7   5      175.77      130.86     16.88 o 
  -1  -7   5      904.56      876.82     21.19 o 
   0  -7   5     1661.27     1826.51     40.87 o 
   1  -7   5       42.14       46.62      3.54 o 
   2  -7   5      815.47      822.93     39.23 o 
   3  -7   5        1.90        3.70      2.51 o 
   4  -7   5      816.42      788.66     21.26 o 
   5  -7   5      215.50      174.17     11.92 o 
   6  -7   5       17.15       24.70      6.14 o 
   7  -7   5      138.96      138.94     13.08 o 
  -8  -6   5       29.76       46.38      8.80 o 
  -7  -6   5       95.65      100.50     10.96 o 
  -6  -6   5       59.90       68.96      8.80 o 
  -5  -6   5      410.45      380.54     18.46 o 
  -4  -6   5      107.79      109.39      8.63 o 
  -3  -6   5       64.49       74.20      7.04 o 
  -2  -6   5       33.58       32.59      2.49 o 
  -1  -6   5     2752.31     3064.58     65.49 o 
   0  -6   5     2235.12     2338.87     50.93 o 
   1  -6   5      909.06      963.17     29.03 o 
   2  -6   5        8.76        6.83      1.72 o 
   3  -6   5      530.52      502.92     25.85 o 
   4  -6   5       38.37       41.98      4.26 o 
   5  -6   5       14.29       13.72      3.06 o 
   6  -6   5        7.06        2.66      3.75 o 
   7  -6   5        0.07        0.00      4.12 o 
  -8  -5   5       42.37       41.80      8.37 o 
  -7  -5   5       67.24       61.82      8.57 o 
  -6  -5   5      517.12      477.72     21.88 o 
  -5  -5   5      279.61      296.94     15.14 o 
  -4  -5   5     1227.89     1339.93     45.52 o 
  -3  -5   5      846.19      895.47     36.77 o 
  -2  -5   5       83.14       79.05      3.19 o 
  -1  -5   5     2013.73     2021.86     60.59 o 
   0  -5   5     3263.74     3419.70     72.58 o 
   1  -5   5      395.06      429.50     11.72 o 
   2  -5   5      212.08      213.60      7.52 o 
   3  -5   5      533.57      517.07     44.65 o 
   4  -5   5      477.75      491.37     14.72 o 
   5  -5   5       80.58       75.88      5.71 o 
   6  -5   5      314.27      282.20     16.37 o 
   7  -5   5      246.76      245.58     15.97 o 
  -9  -4   5       63.29       73.94     10.33 o 
  -8  -4   5        0.22        3.02      4.38 o 
  -7  -4   5       74.41       69.95      8.37 o 
  -6  -4   5      210.30      195.65     11.95 o 
  -5  -4   5     1400.91     1610.88     53.59 o 
  -4  -4   5     3306.25     3588.92    109.83 o 
  -3  -4   5       32.19       34.96      1.80 o 
  -2  -4   5     1795.47     1753.04     37.74 o 
  -1  -4   5      987.74     1076.62     24.06 o 
   0  -4   5      306.42      249.53      7.32 o 
   1  -4   5       19.30        7.34      1.53 o 
   2  -4   5      134.52      170.22      6.34 o 
   3  -4   5      236.18      227.09      8.24 o 
   4  -4   5      825.76      819.61     29.71 o 
   5  -4   5      103.35      107.01      7.17 o 
   6  -4   5     1313.99     1215.76     45.22 o 
   7  -4   5      101.31      100.83     11.19 o 
   8  -4   5       82.33       68.62     10.39 o 
  -8  -3   5      328.39      349.43     18.23 o 
  -7  -3   5       28.48       31.77      5.94 o 
  -6  -3   5      382.00      328.68     15.67 o 
  -5  -3   5     2137.04     2240.82     71.02 o 
  -4  -3   5       31.74       24.50      4.02 o 
  -3  -3   5      101.43       98.54      6.34 o 
  -2  -3   5      122.77      146.41      7.64 o 
  -1  -3   5      269.24      335.27      8.52 o 
   0  -3   5     1311.91     1277.68     28.35 o 
   1  -3   5       56.58       62.48      2.23 o 
   2  -3   5      358.54      346.65     10.31 o 
   3  -3   5      203.36      190.49      7.37 o 
   4  -3   5       99.59       84.16      7.85 o 
   5  -3   5      577.02      604.16     18.05 o 
   6  -3   5      388.44      352.29     18.82 o 
   7  -3   5      125.17      125.60     12.12 o 
   8  -3   5       84.27       85.23     12.28 o 
  -8  -2   5        2.96        1.49      3.35 o 
  -7  -2   5      141.07      150.70     10.03 o 
  -6  -2   5      148.84      158.03      9.40 o 
  -5  -2   5      112.45      113.38      7.37 o 
  -4  -2   5     1387.69     1428.57     31.46 o 
  -3  -2   5      836.59      828.65     27.99 o 
  -2  -2   5      558.36      522.61     18.59 o 
  -1  -2   5      438.33      397.44      9.82 o 
   0  -2   5       79.77       63.74      2.28 o 
   1  -2   5     7218.29     7445.79    125.11 o 
   2  -2   5      350.98      341.50     10.21 o 
   3  -2   5       53.36       51.24      4.04 o 
   4  -2   5      249.71      248.10      9.41 o 
   5  -2   5      229.36      231.01     13.61 o 
   7  -2   5      141.90      151.63     12.82 o 
   8  -2   5        4.97        8.00      5.48 o 
  -9  -1   5        2.59        0.00      3.49 o 
  -8  -1   5      466.76      429.25     20.35 o 
  -7  -1   5        2.22        1.56      2.59 o 
  -6  -1   5       39.54       38.38      4.81 o 
  -5  -1   5      163.29      166.65      5.85 o 
  -4  -1   5       36.58       40.29      2.47 o 
  -3  -1   5       67.06       55.46      2.41 o 
  -2  -1   5     1598.84     1677.42     29.49 o 
  -1  -1   5        0.75        0.15      1.06 o 
   0  -1   5     2579.08     2675.56     46.11 o 
   1  -1   5        0.60        1.36      0.78 o 
   2  -1   5     1961.18     2068.22     62.38 o 
   3  -1   5      679.12      644.30     17.50 o 
   4  -1   5       25.50       24.24      3.39 o 
   5  -1   5        5.56       11.52      3.98 o 
   6  -1   5       67.24       59.30      8.37 o 
   7  -1   5      152.16      137.55     12.88 o 
  -9   0   5       52.74       57.24      8.10 o 
  -8   0   5      190.84      199.07     12.58 o 
  -7   0   5       31.43       27.39      5.21 o 
  -6   0   5      277.31      239.71      8.43 o 
  -5   0   5      174.05      166.45      5.14 o 
  -4   0   5      316.13      310.10      7.23 o 
  -3   0   5      852.73      899.61     16.86 o 
  -2   0   5     1289.49     1357.30     24.33 o 
  -1   0   5       17.55       24.23      1.63 o 
   0   0   5      224.96      196.72      5.32 o 
   1   0   5     1428.13     1503.69     27.17 o 
   2   0   5     1463.81     1616.00     41.70 o 
   3   0   5     1089.25     1092.69     81.97 o 
   4   0   5      169.49      156.74     10.13 o 
   5   0   5        1.40        1.63      3.05 o 
   6   0   5      243.16      218.26     14.48 o 
   7   0   5      113.70      117.63     12.15 o 
  -9   1   5        0.19        0.00      3.88 o 
  -8   1   5      221.01      212.45     13.41 o 
  -7   1   5       84.90       78.35      8.07 o 
  -6   1   5       12.03       16.45      2.75 o 
  -5   1   5      614.88      628.78     13.14 o 
  -4   1   5      221.09      225.98      9.00 o 
  -3   1   5      449.67      462.12      9.65 o 
  -2   1   5     3014.29     3080.06     59.09 o 
  -1   1   5        0.15        2.06      0.85 o 
   0   1   5     4030.52     4036.63     69.18 o 
   1   1   5     2820.25     3253.47     69.93 o 
   2   1   5     1219.50     1257.65     29.79 o 
   3   1   5      818.67      846.37     30.94 o 
   4   1   5        0.87        2.32      2.52 o 
   5   1   5       33.18       33.43      6.11 o 
   6   1   5      119.03      122.64     11.45 o 
   7   1   5       10.62       10.39      5.41 o 
  -9   2   5       95.51       83.30      9.43 o 
  -8   2   5       44.98       46.95      7.40 o 
  -7   2   5       67.28       80.34      8.50 o 
  -6   2   5      657.45      673.32     18.38 o 
  -5   2   5       21.83       29.70      3.24 o 
  -4   2   5      160.42      154.16      6.14 o 
  -3   2   5       13.57       14.02      1.39 o 
  -2   2   5      167.33      178.68      4.87 o 
  -1   2   5     1391.95     1469.05     26.74 o 
   0   2   5     2263.83     2476.61     43.69 o 
   1   2   5      110.28       82.94      4.32 o 
   2   2   5      452.26      413.04     17.53 o 
   3   2   5      234.88      220.68     12.08 o 
   4   2   5      165.60      160.62     10.79 o 
   5   2   5       21.39       26.76      5.71 o 
   6   2   5      106.08       90.34     10.19 o 
   7   2   5       82.42       84.13     10.92 o 
  -9   3   5       19.67       17.26      5.54 o 
  -8   3   5       19.84       18.86      5.41 o 
  -7   3   5      281.84      286.77     20.88 o 
  -6   3   5       15.02       24.93      3.52 o 
  -5   3   5     1208.24     1220.60     29.50 o 
  -4   3   5       35.39      108.96      7.93 o 
  -3   3   5      180.38      197.28      7.25 o 
  -2   3   5      840.42      881.85     17.15 o 
  -1   3   5       73.40       73.21      3.12 o 
   0   3   5       49.67       89.78      5.23 o 
   1   3   5        4.17        0.76      1.73 o 
   2   3   5       62.68       46.08      5.81 o 
   3   3   5      576.93      599.90     24.47 o 
   4   3   5      188.39      153.95     10.89 o 
   5   3   5      126.79      124.77     10.52 o 
   6   3   5      171.93      181.34     13.48 o 
   7   3   5        9.92       18.39      7.04 o 
  -9   4   5       19.82       16.77      6.04 o 
  -8   4   5      159.17      153.25     11.79 o 
  -7   4   5       25.38       29.38      4.12 o 
  -6   4   5      398.57      373.91     12.59 o 
  -5   4   5       15.45       14.95      2.90 o 
  -4   4   5       58.27       59.48      4.52 o 
  -3   4   5      277.82      258.34      9.10 o 
  -2   4   5       56.10       57.45      4.26 o 
  -1   4   5      643.69      633.85     20.32 o 
   0   4   5       80.84       78.94      7.85 o 
   1   4   5       16.56       15.21      3.95 o 
   2   4   5      708.15      641.20     25.46 o 
   3   4   5        0.29        0.43      2.76 o 
   4   4   5      253.74      267.53     15.34 o 
   5   4   5       95.77      105.51     10.66 o 
   6   4   5        4.73        7.04      4.95 o 
  -8   5   5       25.88       33.47      7.27 o 
  -7   5   5      195.76      200.83      9.47 o 
  -6   5   5        0.07        3.55      2.17 o 
  -5   5   5      136.86      139.13      9.94 o 
  -4   5   5        1.28        0.80      1.87 o 
  -3   5   5       45.70       40.92      4.02 o 
  -2   5   5     1215.83     1255.71     30.47 o 
  -1   5   5        1.99        2.49      1.88 o 
   0   5   5        3.46        2.19      2.66 o 
   1   5   5      825.92      748.60     29.18 o 
   2   5   5       13.20        9.33      3.75 o 
   3   5   5     1025.53      938.90     35.92 o 
   4   5   5        7.68        3.45      3.85 o 
   5   5   5       23.21       33.50      6.97 o 
  -8   6   5       23.31       23.34      6.44 o 
  -7   6   5       41.30       49.16      5.57 o 
  -6   6   5       72.13       73.19      6.15 o 
  -5   6   5      129.73      146.54      7.59 o 
  -4   6   5        1.19        1.36      1.98 o 
  -3   6   5       46.51       41.45      4.46 o 
  -2   6   5        2.85        1.54      1.98 o 
  -1   6   5      736.10      684.11     19.32 o 
   1   6   5       43.77       43.06      6.94 o 
   2   6   5      170.71      144.26     10.82 o 
   3   6   5        5.38       10.36      4.48 o 
   4   6   5      158.48      170.75     13.01 o 
   5   6   5      205.53      182.30     13.91 o 
  -7   7   5       36.83       37.03      5.40 o 
  -6   7   5       25.56       27.34      8.23 o 
  -5   7   5      693.47      664.99     56.96 o 
  -4   7   5      153.93      142.15      7.64 o 
  -3   7   5        6.98        7.94      2.75 o 
  -2   7   5      249.08      252.86     24.85 o 
  -1   7   5      199.47      207.90     13.15 o 
   0   7   5        3.97       13.98      5.05 o 
   1   7   5       45.98       40.17      7.17 o 
   2   7   5        2.08        7.44      4.12 o 
   3   7   5      119.06      120.18     11.62 o 
   4   7   5       64.48       93.03     11.06 o 
   5   7   5        4.01        9.83      6.01 o 
  -7   8   5       30.16       37.05      5.46 o 
  -6   8   5      176.41      176.60      9.79 o 
  -5   8   5      498.98      477.58     16.83 o 
  -4   8   5       56.03       50.07      6.32 o 
  -3   8   5      185.38      191.40      9.21 o 
  -2   8   5       82.56       79.95      9.36 o 
  -1   8   5      109.18      125.63     11.49 o 
   0   8   5       46.84       43.13      7.67 o 
   1   8   5      171.10      151.66     12.18 o 
   2   8   5       75.58       82.70     10.59 o 
   3   8   5       70.86       70.78     10.16 o 
   4   8   5       15.68       10.29      5.91 o 
  -6   9   5      114.88      113.22     20.37 o 
  -5   9   5       30.82       35.01      5.21 o 
  -4   9   5       52.58       64.31      6.54 o 
  -3   9   5        4.57        3.42      4.05 o 
  -2   9   5       49.18       52.36      8.47 o 
  -1   9   5       26.98       33.43      6.91 o 
   0   9   5       48.95       34.10      7.24 o 
   1   9   5      123.56      151.39     13.91 o 
   2   9   5       17.43       18.63      6.74 o 
   3   9   5       59.03       58.40     10.06 o 
  -5  10   5      130.70      127.79     10.21 o 
  -4  10   5        6.44       13.94      5.15 o 
  -3  10   5      131.11       98.87     11.49 o 
  -2  10   5        5.48        0.30      3.75 o 
  -1  10   5       55.91       66.27      9.76 o 
   0  10   5       85.49      115.17     12.72 o 
   1  10   5       12.38       21.05      6.71 o 
   2  10   5       80.39       96.02     12.28 o 
  -3  11   5       22.87       38.58      7.97 o 
  -2  11   5       43.06       61.62      9.99 o 
  -1  11   5       34.33       34.73      7.80 o 
  -2 -14   6       76.08       60.62      8.76 o 
  -3 -13   6      134.60      142.86     12.02 o 
  -2 -13   6        0.45        1.29      3.85 o 
  -1 -13   6      280.72      260.95     15.37 o 
   1 -13   6        5.77       15.47      5.35 o 
   2 -13   6      265.30      292.00     17.26 o 
   3 -13   6        0.17        8.33      5.01 o 
  -5 -12   6       12.20        8.86      5.68 o 
  -4 -12   6       29.94       29.52      6.87 o 
  -3 -12   6        3.18        2.16      3.78 o 
  -2 -12   6      486.04      457.37     21.78 o 
  -1 -12   6       37.73       45.25      7.17 o 
   0 -12   6        2.78        7.54      4.15 o 
   1 -12   6      195.68      203.22     12.91 o 
   2 -12   6       14.39       16.33      5.05 o 
   3 -12   6      484.56      483.63     23.64 o 
   4 -12   6       14.24       16.63      6.18 o 
  -6 -11   6       24.59       43.63      8.90 o 
  -5 -11   6      151.20      159.06     13.35 o 
  -4 -11   6       23.44       21.81      5.91 o 
  -3 -11   6      483.86      459.46     22.18 o 
  -2 -11   6       43.21       35.56      6.44 o 
  -1 -11   6      515.19      446.24     20.38 o 
   0 -11   6      146.57      137.02      7.04 o 
   1 -11   6        0.13        2.25      3.47 o 
   2 -11   6      136.37      148.31     10.92 o 
   3 -11   6      106.80      112.22     10.89 o 
   4 -11   6        8.24        5.58      4.78 o 
   5 -11   6       24.34       28.62      7.17 o 
  -6 -10   6      190.71      188.15     14.94 o 
  -5 -10   6       65.53       97.24     11.35 o 
  -4 -10   6       74.57       93.06     10.23 o 
  -3 -10   6        3.73        3.45      3.55 o 
  -2 -10   6      792.46      752.05     29.65 o 
  -1 -10   6     1226.56     1208.56     42.63 o 
   0 -10   6       39.29       44.23      7.59 o 
   1 -10   6        7.07        9.13      2.55 o 
   2 -10   6       18.94       20.86      3.39 o 
   3 -10   6      115.93      125.26     10.46 o 
   4 -10   6      213.87      203.05     13.51 o 
   5 -10   6        0.06        0.00      3.52 o 
   6 -10   6      174.80      179.75     14.31 o 
  -7  -9   6       30.29       38.61      8.80 o 
  -6  -9   6       39.48       52.16      9.26 o 
  -5  -9   6      224.04      228.78     15.24 o 
  -4  -9   6      272.65      310.22     17.10 o 
  -3  -9   6       47.59       56.77      7.34 o 
  -2  -9   6      439.91      450.30     19.92 o 
  -1  -9   6        5.86        5.46      2.02 o 
   0  -9   6       85.06       79.28      8.37 o 
   1  -9   6      593.12      565.73     16.04 o 
   2  -9   6       14.16       19.56      4.28 o 
   3  -9   6      615.50      581.11     20.48 o 
   4  -9   6       19.74       16.40      4.68 o 
   5  -9   6      420.86      441.17     22.01 o 
   6  -9   6        0.07        0.00      3.39 o 
  -7  -8   6      200.32      213.44     15.90 o 
  -6  -8   6       91.48      113.94     11.79 o 
  -5  -8   6      155.61      137.45     11.06 o 
  -4  -8   6        2.19        8.50      3.75 o 
  -3  -8   6      195.21      189.71     11.65 o 
  -2  -8   6      361.46      352.72     16.50 o 
  -1  -8   6      382.32      368.13     17.70 o 
   0  -8   6      568.31      589.20     19.47 o 
   1  -8   6      341.77      364.43     11.38 o 
   2  -8   6      207.40      205.46     12.77 o 
   3  -8   6      124.22      130.44      6.64 o 
   4  -8   6      203.02      205.71     11.34 o 
   5  -8   6       99.42       87.35      9.46 o 
   6  -8   6      162.82      154.65     12.48 o 
  -8  -7   6      313.17      349.63     21.31 o 
  -7  -7   6        2.95        3.25      4.42 o 
  -6  -7   6       92.29       99.07     10.56 o 
  -5  -7   6      323.13      374.00     19.06 o 
  -4  -7   6       24.58       36.85      6.11 o 
  -3  -7   6      296.51      285.59     14.34 o 
  -2  -7   6      695.95      675.06     25.70 o 
  -1  -7   6       83.88       87.74      4.32 o 
   0  -7   6     1696.69     1636.36     37.15 o 
   1  -7   6      292.07      274.45      9.33 o 
   2  -7   6      628.18      548.18     15.44 o 
   3  -7   6      699.18      704.75     24.00 o 
   4  -7   6        0.05        0.15      1.73 o 
   5  -7   6       94.92      101.25      6.84 o 
   6  -7   6       52.22       47.24      7.87 o 
   7  -7   6       15.21       24.97      7.10 o 
  -8  -6   6       11.79       22.31      6.61 o 
  -7  -6   6       15.76       20.95      5.94 o 
  -6  -6   6      145.68      155.64     11.55 o 
  -5  -6   6       14.18       13.45      4.45 o 
  -4  -6   6      451.53      425.96     19.12 o 
  -3  -6   6      296.37      304.88     14.61 o 
  -2  -6   6      134.06      135.32      8.47 o 
  -1  -6   6      911.30      945.20     22.21 o 
   0  -6   6       16.72       15.44      2.19 o 
   1  -6   6     1056.19     1120.71     26.63 o 
   2  -6   6      504.86      538.31     14.96 o 
   3  -6   6      154.09      145.10      6.69 o 
   4  -6   6       66.82       72.47      5.47 o 
   5  -6   6       63.58       63.63      5.63 o 
   6  -6   6      325.72      332.06     12.91 o 
   7  -6   6       34.35       47.01      8.76 o 
  -8  -5   6       59.01       66.07      9.26 o 
  -7  -5   6      104.94      108.83     10.42 o 
  -6  -5   6       11.25       13.68      4.58 o 
  -5  -5   6      672.61      695.45     27.52 o 
  -4  -5   6        2.16        3.59      2.72 o 
  -3  -5   6       65.35       58.37      5.98 o 
  -2  -5   6      711.46      741.62     23.24 o 
  -1  -5   6      483.10      567.86     14.07 o 
   0  -5   6     1102.61     1065.81     24.74 o 
   1  -5   6      243.80      228.59      7.70 o 
   2  -5   6      144.87      110.06      5.20 o 
   3  -5   6      309.05      315.04     10.54 o 
   4  -5   6       69.33       69.66      9.64 o 
   5  -5   6      104.74      102.52      6.87 o 
   6  -5   6       86.37       95.35     10.52 o 
   7  -5   6        9.78       13.65      5.78 o 
  -9  -4   6      105.40      121.88     12.05 o 
  -8  -4   6       88.37      117.83     10.99 o 
  -7  -4   6        5.24        4.35      3.62 o 
  -6  -4   6      370.67      345.05     16.80 o 
  -5  -4   6        0.48        0.56      2.52 o 
  -4  -4   6     1385.29     1344.21     44.89 o 
  -3  -4   6      580.88      575.49     21.78 o 
  -2  -4   6        6.38        6.04      2.09 o 
  -1  -4   6     1106.49     1083.99     24.53 o 
   0  -4   6      360.55      505.54     12.93 o 
   1  -4   6      942.46      975.60     33.75 o 
   2  -4   6      320.29      307.61      9.78 o 
   3  -4   6      275.22      263.76      9.42 o 
   4  -4   6        3.94        2.81      2.04 o 
   5  -4   6        5.68        9.75      3.02 o 
   6  -4   6      306.01      313.24     17.93 o 
   7  -4   6       99.32      109.49     12.25 o 
  -8  -3   6       62.59       79.35      8.76 o 
  -7  -3   6       44.38       57.20      7.14 o 
  -6  -3   6      163.58      142.69      9.63 o 
  -5  -3   6      968.38      833.66     30.21 o 
  -4  -3   6      751.36      757.03     27.19 o 
  -3  -3   6       20.83       27.03      3.95 o 
  -2  -3   6     1018.98      977.91     32.84 o 
  -1  -3   6     1589.39     1764.61     38.27 o 
   0  -3   6     5076.55     5371.76     90.99 o 
   1  -3   6      386.07      392.77     10.86 o 
   2  -3   6      158.94      146.58      6.06 o 
   3  -3   6       14.12       18.05      2.81 o 
   4  -3   6       78.68       72.75      5.62 o 
   5  -3   6      473.67      464.45     25.78 o 
   7  -3   6        1.92        1.96      4.68 o 
  -9  -2   6       79.06       86.12     10.26 o 
  -7  -2   6       52.15       53.75      6.51 o 
  -6  -2   6      337.68      320.91     14.87 o 
  -5  -2   6      186.96      170.98      9.43 o 
  -4  -2   6      916.68      953.38     32.37 o 
  -3  -2   6      944.40      888.31     29.95 o 
  -2  -2   6        0.01        1.37      0.72 o 
  -1  -2   6       19.03       22.78      2.49 o 
   0  -2   6     1016.74     1035.42     19.18 o 
   1  -2   6      651.64      709.74     14.93 o 
   2  -2   6     1334.32     1344.54     31.63 o 
   3  -2   6      413.17      438.63     16.87 o 
   4  -2   6       81.26       84.74      5.89 o 
   5  -2   6      523.34      490.93     22.61 o 
   6  -2   6       74.52       65.70      9.13 o 
   7  -2   6      131.82      131.24     13.21 o 
  -9  -1   6       97.98       92.56     10.16 o 
  -8  -1   6       46.13       42.13      7.20 o 
  -7  -1   6      242.21      256.14     14.31 o 
  -6  -1   6        2.66        3.06      2.09 o 
  -5  -1   6      244.74      235.81      8.25 o 
  -4  -1   6      359.92      354.02      7.97 o 
  -3  -1   6       15.74       13.54      2.01 o 
  -2  -1   6     1944.10     2154.27     37.72 o 
  -1  -1   6      723.02      748.57     14.40 o 
   0  -1   6      132.60      111.42      3.83 o 
   1  -1   6     1875.38     1883.96     33.62 o 
   2  -1   6       30.39       38.55      4.32 o 
   3  -1   6      381.02      349.69     11.59 o 
   4  -1   6       58.20       51.93      4.97 o 
   5  -1   6       17.02       19.39      5.38 o 
   6  -1   6      635.36      610.49     27.69 o 
   7  -1   6        8.29        4.95      5.15 o 
  -9   0   6        7.82        6.41      4.35 o 
  -8   0   6      349.04      352.12     18.33 o 
  -7   0   6       87.10       77.12      8.33 o 
  -6   0   6      126.60      109.79      8.57 o 
  -5   0   6       66.31       61.49      3.95 o 
  -4   0   6      234.12      225.92      5.86 o 
  -3   0   6      768.34      781.37     23.31 o 
  -2   0   6      131.57      122.37      3.81 o 
  -1   0   6      563.02      527.82     10.89 o 
   0   0   6     3395.43     3469.56     59.89 o 
   1   0   6      565.28      575.44     12.02 o 
   2   0   6     1703.95     1787.09     41.09 o 
   3   0   6       40.27       42.81      7.62 o 
   4   0   6      148.95      149.83     10.36 o 
   5   0   6       37.66       44.02      6.97 o 
   6   0   6        1.37        3.55      4.42 o 
   7   0   6      116.43      111.62     12.42 o 
  -9   1   6       39.28       32.37      6.94 o 
  -8   1   6        1.80        1.53      3.98 o 
  -7   1   6      185.32      162.95     11.49 o 
  -6   1   6       28.07       17.00      4.68 o 
  -5   1   6      413.39      424.92     12.40 o 
  -4   1   6      276.30      244.84      6.33 o 
  -3   1   6       63.87       68.94      2.91 o 
  -2   1   6     2020.94     2113.10     37.45 o 
  -1   1   6       48.07       49.35      3.05 o 
   0   1   6        1.56        4.20      1.16 o 
   1   1   6      745.73      746.54     21.08 o 
   2   1   6       57.64       51.81      4.23 o 
   3   1   6      485.42      470.08     20.25 o 
   4   1   6        7.82        3.45      3.32 o 
   5   1   6       42.86       37.25      6.84 o 
   6   1   6      280.01      272.41     16.83 o 
   7   1   6        7.84        9.53      5.84 o 
  -9   2   6        1.37        4.75      4.71 o 
  -8   2   6      163.15      168.06     12.18 o 
  -7   2   6        0.20        0.00      3.09 o 
  -6   2   6     2337.87     2172.19     70.55 o 
  -5   2   6     1356.45     1400.91     32.98 o 
  -4   2   6        1.44        1.32      1.51 o 
  -3   2   6     1848.16     1960.93     35.16 o 
  -2   2   6      150.02      153.92      4.74 o 
  -1   2   6      292.80      289.95      7.28 o 
   0   2   6      651.56      662.85     13.92 o 
   1   2   6       82.47       99.10      5.03 o 
   2   2   6      708.45      657.50     25.46 o 
   3   2   6      140.75      135.36      9.69 o 
   4   2   6      196.88      180.58     11.92 o 
   5   2   6      361.32      322.37     17.89 o 
   6   2   6       62.57       63.15      9.43 o 
  -9   3   6       16.48       24.77      6.37 o 
  -8   3   6       53.07       45.22      8.03 o 
  -7   3   6      833.57      821.51     32.84 o 
  -6   3   6     2114.54     2231.04     51.00 o 
  -5   3   6       13.86       17.19      6.74 o 
  -4   3   6       37.75       44.54      4.66 o 
  -3   3   6       41.85       46.15      3.90 o 
  -2   3   6      857.67      875.55     33.45 o 
  -1   3   6      751.35      796.00     16.25 o 
   0   3   6       40.87       45.49      3.03 o 
   1   3   6      253.82      248.84     12.85 o 
   2   3   6        2.55        3.35      2.66 o 
   3   3   6      273.66      248.24     13.94 o 
   4   3   6      954.99      832.36     33.30 o 
   5   3   6       33.23       24.60      6.18 o 
   6   3   6       24.29       27.79      7.17 o 
  -8   4   6       31.04       34.13      7.04 o 
  -7   4   6      289.22      319.98     17.70 o 
  -6   4   6       17.29       18.96      3.88 o 
  -5   4   6      145.53      151.42      7.28 o 
  -4   4   6        0.76        0.00      1.73 o 
  -3   4   6       80.10       70.83      4.95 o 
  -2   4   6      294.48      269.37      9.57 o 
  -1   4   6      346.06      371.37     11.91 o 
   0   4   6      461.84      455.81     13.82 o 
   1   4   6        2.35        3.98      2.82 o 
   2   4   6       54.48       46.45      6.51 o 
   3   4   6      378.36      361.68     18.43 o 
   4   4   6        4.23        7.01      4.42 o 
   5   4   6      116.78      114.41     11.55 o 
   6   4   6       69.47       70.65     10.26 o 
  -8   5   6       15.31       17.76      6.34 o 
  -7   5   6      173.86      153.22     12.35 o 
  -6   5   6      207.21      195.13     22.48 o 
  -5   5   6        0.29        0.58      1.96 o 
  -4   5   6       21.37       17.81      3.24 o 
  -3   5   6       55.65       69.13      5.32 o 
  -2   5   6      472.08      488.23     14.97 o 
  -1   5   6      559.26      531.82     22.44 o 
   0   5   6      193.37      193.59     12.12 o 
   1   5   6      394.87      376.09     18.36 o 
   2   5   6       72.32       78.72      8.76 o 
   3   5   6        9.72        9.16      4.25 o 
   4   5   6      308.43      299.63     17.66 o 
   5   5   6       19.02       17.80      6.01 o 
  -8   6   6       12.49       22.74      7.04 o 
  -7   6   6       11.35       17.97      4.70 o 
  -6   6   6        5.37        4.51      2.71 o 
  -5   6   6      371.20      347.23     12.90 o 
  -4   6   6       36.20       34.96      4.42 o 
  -3   6   6      189.12      186.74      8.45 o 
  -2   6   6      224.76      233.62     14.49 o 
  -1   6   6      113.07      106.63      9.41 o 
   0   6   6      494.88      485.82     22.34 o 
   1   6   6       65.33       70.12      8.83 o 
   2   6   6      190.19      174.50     12.45 o 
   3   6   6      137.68      122.61     11.62 o 
   4   6   6        0.02        0.73      4.45 o 
   5   6   6       21.75       18.16      6.37 o 
  -7   7   6       23.02       22.80      4.49 o 
  -6   7   6      108.98      112.86      7.91 o 
  -5   7   6       59.62       55.40      5.76 o 
  -4   7   6       96.01       86.28      6.63 o 
  -3   7   6      239.99      241.15     16.30 o 
  -2   7   6       73.11       91.25      6.78 o 
  -1   7   6     1055.40     1106.10     41.87 o 
   0   7   6      510.93      519.78     24.30 o 
   1   7   6      761.42      688.37     29.95 o 
   2   7   6       62.05       54.25      8.57 o 
   3   7   6        6.61       16.04      5.84 o 
   4   7   6       62.46       76.53     10.79 o 
  -6   8   6       39.27       38.75      6.19 o 
  -5   8   6      141.05      149.80     12.28 o 
  -4   8   6        3.36        6.30      3.02 o 
  -3   8   6        7.36        7.48      3.10 o 
  -2   8   6      501.26      520.98     25.00 o 
  -1   8   6      592.72      546.18     25.80 o 
   0   8   6       53.12       84.03     10.46 o 
   1   8   6       99.53      116.40     12.15 o 
   2   8   6       14.47       11.82      5.58 o 
   3   8   6      104.59      105.15     12.45 o 
  -5   9   6        6.89       10.69      4.22 o 
  -4   9   6       68.93       68.88      6.97 o 
  -3   9   6       69.59       77.66     10.33 o 
  -2   9   6       37.49       48.84      8.50 o 
  -1   9   6        0.88        0.03      3.95 o 
   0   9   6        5.91       10.66      5.35 o 
   1   9   6       96.40      103.82     12.18 o 
   2   9   6       72.24       81.08     11.62 o 
  -4  10   6       22.77       26.20      6.97 o 
  -3  10   6        9.98       17.86      6.31 o 
  -2  10   6       12.39       16.14      6.14 o 
  -1  10   6        7.75        6.97      5.08 o 
   0  10   6       25.94       26.06      7.60 o 
  -3 -13   7       67.13       71.25      9.76 o 
  -2 -13   7       91.55       67.93      8.96 o 
  -1 -13   7       26.36       32.47      7.01 o 
   2 -13   7       26.65       44.39      7.74 o 
   3 -13   7      191.85      235.79     16.23 o 
  -5 -12   7        6.68        6.18      4.91 o 
  -4 -12   7       31.76       44.39      8.07 o 
  -3 -12   7      199.94      189.74     13.48 o 
  -2 -12   7      127.46      114.94     10.66 o 
  -1 -12   7      199.95      186.62     12.78 o 
   0 -12   7        1.95        4.75      4.05 o 
   2 -12   7      262.38      298.60     16.70 o 
   3 -12   7       53.52       59.89      9.06 o 
   4 -12   7       87.93      103.92     11.62 o 
  -6 -11   7        5.77        6.21      5.38 o 
  -5 -11   7      155.74      172.87     13.68 o 
  -4 -11   7       40.37       34.99      7.17 o 
  -3 -11   7      271.43      244.35     15.11 o 
  -2 -11   7      442.19      391.23     19.29 o 
  -1 -11   7       23.96       20.95      5.11 o 
   0 -11   7       20.84       30.25      6.14 o 
   1 -11   7      295.97      329.39     13.31 o 
   2 -11   7       41.95       51.39      7.64 o 
   3 -11   7      444.06      458.93     22.18 o 
   4 -11   7        3.37        4.61      4.81 o 
   5 -11   7       17.97       23.37      6.67 o 
  -6 -10   7      307.77      294.02     18.96 o 
  -5 -10   7      131.54      128.35     12.52 o 
  -4 -10   7      194.80      199.63     13.71 o 
  -3 -10   7      355.31      354.68     18.13 o 
  -2 -10   7       75.25       64.67      7.87 o 
  -1 -10   7       81.27       98.74      9.30 o 
   0 -10   7       43.32       37.32      6.47 o 
   1 -10   7       44.70       57.22      4.94 o 
   2 -10   7       12.70       15.15      2.99 o 
   3 -10   7       93.16       86.82      9.16 o 
   4 -10   7       39.91       38.35      7.14 o 
   5 -10   7       46.17       60.32      9.20 o 
  -7  -9   7      272.42      341.56     21.18 o 
  -6  -9   7      177.96      196.31     14.84 o 
  -5  -9   7      489.14      467.29     23.07 o 
  -4  -9   7        0.99       10.13      4.32 o 
  -3  -9   7       38.17       42.20      6.81 o 
  -2  -9   7      547.00      523.67     22.44 o 
  -1  -9   7       53.62       61.85      7.27 o 
   0  -9   7      846.98      826.85     22.29 o 
   1  -9   7        7.35        8.21      2.54 o 
   2  -9   7        0.97        0.57      1.99 o 
   3  -9   7      118.23      141.84      7.29 o 
   4  -9   7       25.36       35.52      6.51 o 
   5  -9   7      271.84      260.26     15.94 o 
   6  -9   7      120.96      143.43     13.71 o 
  -7  -8   7       28.65       29.95      7.60 o 
  -6  -8   7      141.02      161.15     12.78 o 
  -5  -8   7       55.01       63.11      8.57 o 
  -4  -8   7       98.42      101.39      9.69 o 
  -3  -8   7      612.19      557.63     23.47 o 
  -2  -8   7       40.18       33.20      5.44 o 
  -1  -8   7     1195.32     1251.92     43.53 o 
   0  -8   7       69.23       79.89      4.73 o 
   1  -8   7      326.61      314.84     17.48 o 
   2  -8   7       24.61       23.05      3.39 o 
   3  -8   7      335.76      321.21     20.10 o 
   4  -8   7      463.86      441.98     21.26 o 
   5  -8   7      379.16      372.91     19.55 o 
   6  -8   7       46.18       52.02      8.70 o 
  -8  -7   7       60.10       69.85     10.69 o 
  -7  -7   7       33.41       38.25      7.70 o 
  -6  -7   7        0.58        2.92      3.82 o 
  -5  -7   7      194.08      197.38     12.78 o 
  -4  -7   7      150.60      144.16     10.29 o 
  -3  -7   7      182.47      190.97     11.35 o 
  -1  -7   7      540.94      528.95     21.85 o 
   0  -7   7      221.27      226.82      7.93 o 
   1  -7   7     1001.09     1032.90     25.38 o 
   2  -7   7       33.94       35.29      3.78 o 
   3  -7   7      252.93      274.93     10.99 o 
   4  -7   7      158.09      156.41      7.78 o 
   5  -7   7       47.33       51.80      5.45 o 
   6  -7   7       86.27       75.73     10.06 o 
  -8  -6   7      169.39      184.86     14.21 o 
  -7  -6   7       42.27       50.07      7.97 o 
  -6  -6   7      125.97      125.80     11.16 o 
  -5  -6   7      347.04      327.12     16.67 o 
  -4  -6   7        0.25        0.00      2.52 o 
  -3  -6   7     1154.44     1168.88     40.57 o 
  -2  -6   7       81.62       73.47      6.84 o 
  -1  -6   7      116.46      111.87      4.59 o 
   0  -6   7     2724.69     2638.82     81.04 o 
   1  -6   7        0.28        2.56      1.55 o 
   2  -6   7     1139.49      987.96    105.79 o 
   3  -6   7       24.92       21.73      3.30 o 
   4  -6   7       63.06       66.43      5.46 o 
   5  -6   7      495.19      505.06     29.91 o 
   6  -6   7        0.34        1.91      3.49 o 
   7  -6   7       27.83       39.11      8.03 o 
  -8  -5   7       21.40       26.43      6.81 o 
  -7  -5   7        8.69       14.74      4.95 o 
  -6  -5   7       29.67       27.32      5.48 o 
  -5  -5   7        2.57        5.18      3.22 o 
  -4  -5   7      946.96      840.30     31.01 o 
  -3  -5   7      192.98      182.20     10.33 o 
  -2  -5   7      793.38      708.66     26.26 o 
  -1  -5   7      336.38      343.48     15.82 o 
   0  -5   7      354.33      357.94     10.28 o 
   1  -5   7     2246.37     2156.61    103.72 o 
   2  -5   7       89.47       82.50      4.89 o 
   3  -5   7       44.71       52.11      8.58 o 
   4  -5   7        1.57        1.91      2.66 o 
   5  -5   7       54.95       64.72      6.06 o 
   6  -5   7      227.75      214.33     10.39 o 
   7  -5   7       11.28       13.31      5.94 o 
  -8  -4   7      177.68      151.13     11.69 o 
  -7  -4   7        4.03        1.93      3.19 o 
  -6  -4   7      492.96      476.36     20.98 o 
  -5  -4   7      903.65      828.94     30.74 o 
  -4  -4   7       42.92       37.95      5.35 o 
  -3  -4   7      965.68      967.09     33.57 o 
  -2  -4   7      976.30     1058.13     36.19 o 
  -1  -4   7        5.66        8.48      1.43 o 
   0  -4   7      669.54      656.05     25.98 o 
   1  -4   7       42.09       40.22      3.35 o 
   2  -4   7      449.50      464.29     16.37 o 
   3  -4   7       11.17       12.77      2.67 o 
   4  -4   7      445.35      463.37     25.13 o 
   5  -4   7      743.56      742.38     21.88 o 
   6  -4   7        1.62        2.59      4.42 o 
   7  -4   7       31.67       31.84      7.87 o 
  -8  -3   7       95.68       94.36      9.13 o 
  -7  -3   7      678.46      636.78     25.93 o 
  -6  -3   7      602.16      576.02     23.17 o 
  -5  -3   7       77.81       56.17      6.11 o 
  -4  -3   7     1381.62     1394.31     45.98 o 
  -3  -3   7      849.16      841.99     29.48 o 
  -2  -3   7      289.51      273.07     12.55 o 
  -1  -3   7      105.11      134.85      4.00 o 
   0  -3   7        4.57        7.20      1.16 o 
   1  -3   7     1156.86     1114.70     21.97 o 
   2  -3   7      876.99      828.41     30.54 o 
   3  -3   7       53.65       65.14      7.40 o 
   4  -3   7     1979.37     2042.88     68.69 o 
   5  -3   7       82.14       88.15      7.80 o 
   6  -3   7      387.45      365.07     20.32 o 
   7  -3   7       42.78       41.33      8.50 o 
  -9  -2   7        4.32        6.21      4.81 o 
  -8  -2   7      456.56      412.45     20.65 o 
  -7  -2   7      202.76      210.79     11.95 o 
  -6  -2   7        0.77        5.15      3.02 o 
  -5  -2   7       64.62       69.59      6.18 o 
  -4  -2   7        5.10        9.96      2.89 o 
  -3  -2   7      358.80      321.92      9.85 o 
  -2  -2   7      453.71      468.40      9.81 o 
  -1  -2   7      427.79      444.33      9.47 o 
   0  -2   7      450.30      394.90      8.74 o 
   1  -2   7       63.85       57.83      2.70 o 
   2  -2   7      365.00      362.89     17.85 o 
   3  -2   7      846.83      865.93     23.08 o 
   4  -2   7      127.94      114.80     13.31 o 
   5  -2   7      198.66      195.55     13.18 o 
   6  -2   7      164.30      146.75     12.15 o 
   7  -2   7       38.04       32.24      7.34 o 
  -9  -1   7       37.29       33.60      6.97 o 
  -8  -1   7      129.37      115.11     10.62 o 
  -7  -1   7      133.74      137.28     10.33 o 
  -6  -1   7      161.67      151.75     14.61 o 
  -5  -1   7      187.50      175.65     11.54 o 
  -4  -1   7      397.79      357.02     10.79 o 
  -3  -1   7      846.66      843.44     16.31 o 
  -2  -1   7      530.04      542.46     11.26 o 
  -1  -1   7      609.62      578.88     11.89 o 
   0  -1   7      334.78      325.46      7.71 o 
   1  -1   7      649.56      654.19     13.44 o 
   2  -1   7      465.81      438.61     60.28 o 
   3  -1   7      104.49      112.43      6.26 o 
   4  -1   7      157.24      154.16     11.01 o 
   5  -1   7      170.07      182.93     12.98 o 
   6  -1   7      174.77      180.38     13.78 o 
   7  -1   7       31.82       36.95      8.13 o 
  -9   0   7        4.25        2.36      4.45 o 
  -8   0   7      151.23      129.41     11.49 o 
  -7   0   7       63.42       54.45      7.47 o 
  -6   0   7       32.70       32.07      5.74 o 
  -5   0   7       77.32       74.51      4.45 o 
  -4   0   7      249.91      256.31      8.59 o 
  -3   0   7      268.30      276.22      6.84 o 
  -2   0   7     1920.72     1954.98     38.26 o 
  -1   0   7        7.53       14.36      1.79 o 
   0   0   7      963.14      978.84     18.95 o 
   1   0   7      118.11      105.01      3.97 o 
   2   0   7       46.34       43.61      4.15 o 
   3   0   7      252.75      244.57     12.08 o 
   4   0   7       30.44       34.89      6.34 o 
   5   0   7       86.38       81.81      9.73 o 
   6   0   7      148.69      129.08     12.62 o 
  -9   1   7        4.58        2.32      4.52 o 
  -8   1   7      181.70      178.72     12.98 o 
  -7   1   7      174.59      153.52     11.35 o 
  -6   1   7      145.16      146.25     10.62 o 
  -5   1   7        4.59        4.15      3.29 o 
  -4   1   7      168.68      163.39      5.19 o 
  -3   1   7      731.11      778.15     25.99 o 
  -2   1   7      167.66      199.02      5.72 o 
  -1   1   7     1186.40     1249.77     23.67 o 
   0   1   7      200.74      211.73      6.09 o 
   1   1   7      959.98      938.60     33.00 o 
   2   1   7      632.87      622.17     22.84 o 
   3   1   7       87.10       83.60      8.30 o 
   4   1   7      144.10      158.43     11.49 o 
   5   1   7      144.32      135.03     11.19 o 
   6   1   7       20.12       37.91      7.54 o 
  -9   2   7        7.11        7.50      4.85 o 
  -8   2   7       42.60       46.45      7.80 o 
  -7   2   7      327.16      287.81     16.53 o 
  -6   2   7      110.14      122.38      9.99 o 
  -5   2   7        1.96        0.40      2.95 o 
  -4   2   7      285.59      291.07      9.72 o 
  -3   2   7      235.96      233.82     10.73 o 
  -2   2   7     3478.01     3417.67    135.70 o 
  -1   2   7      975.60     1017.49     20.09 o 
   0   2   7      163.06      156.13      5.34 o 
   1   2   7       99.81       92.65     20.37 o 
   2   2   7       24.50       26.96      5.08 o 
   3   2   7      268.52      288.34     15.54 o 
   4   2   7       44.63       49.34      7.77 o 
   5   2   7        1.03        0.00      3.42 o 
   6   2   7      115.41      108.83     12.25 o 
  -8   3   7       88.09       79.45      9.83 o 
  -7   3   7       59.71       60.03      8.93 o 
  -6   3   7      266.02      284.99     16.04 o 
  -5   3   7       48.26       48.42      4.45 o 
  -4   3   7       17.64       16.97      2.69 o 
  -3   3   7      317.50      309.26     10.50 o 
  -2   3   7      383.84      434.05     10.32 o 
  -1   3   7      449.43      432.85     10.47 o 
   0   3   7      211.21      195.33     12.06 o 
   1   3   7       47.95       52.42      6.67 o 
   2   3   7       86.77       84.79      8.53 o 
   3   3   7        1.48        7.27      3.62 o 
   4   3   7      299.91      253.52     15.44 o 
   5   3   7       71.68       60.32      8.86 o 
   6   3   7       19.95       24.63      7.14 o 
  -8   4   7        1.91       12.62      5.64 o 
  -7   4   7      413.61      407.90     21.31 o 
  -6   4   7       13.30        9.73      4.78 o 
  -5   4   7      354.38      385.15     12.96 o 
  -4   4   7       17.68       19.62      3.26 o 
  -3   4   7        0.16        0.00      1.73 o 
  -2   4   7       44.97       46.50      4.42 o 
  -1   4   7       35.45       32.05      3.92 o 
   0   4   7      247.84      247.03     12.72 o 
   1   4   7      174.58      179.25     11.52 o 
   2   4   7      160.66      134.69     10.39 o 
   3   4   7      277.06      271.41     15.84 o 
   4   4   7      178.98      165.40     12.78 o 
   5   4   7       40.66       51.19      9.10 o 
  -8   5   7       54.76       71.85     10.29 o 
  -7   5   7        1.25        1.66      4.55 o 
  -6   5   7       78.69       67.16      9.30 o 
  -5   5   7       57.62       69.19      5.78 o 
  -4   5   7       53.81       53.27     10.18 o 
  -3   5   7       44.15       53.97      5.05 o 
  -2   5   7      169.16      148.65     22.09 o 
  -1   5   7      227.86      214.81      9.24 o 
   0   5   7      179.60      181.97     12.18 o 
   1   5   7       30.94       33.27      6.14 o 
   2   5   7       17.41       17.20      5.01 o 
   3   5   7      204.23      210.66     14.28 o 
   4   5   7      134.56      115.74     11.99 o 
   5   5   7       31.98       39.34      8.17 o 
  -7   6   7       52.17       54.02      9.26 o 
  -6   6   7        6.13        7.55      4.73 o 
  -5   6   7       40.60       40.46      5.02 o 
  -4   6   7      131.10      120.10     10.69 o 
  -3   6   7       12.76       14.14      3.26 o 
  -2   6   7      154.36      157.85     21.36 o 
  -1   6   7      374.62      407.12     15.11 o 
   0   6   7       30.59       41.60      7.24 o 
   1   6   7      421.74      381.84     20.05 o 
   2   6   7       13.57       14.38      5.05 o 
   3   6   7      113.09      116.60     11.85 o 
   4   6   7       75.69       71.45     10.62 o 
  -6   7   7        2.57        3.28      2.87 o 
  -5   7   7      196.17      195.74      9.71 o 
  -4   7   7       14.34       12.57      3.41 o 
  -3   7   7      136.12      140.47      7.96 o 
  -2   7   7      161.19      150.47     10.54 o 
  -1   7   7       10.05       12.45      4.52 o 
   0   7   7      308.05      294.72     17.53 o 
   1   7   7        5.27        8.30      5.31 o 
   2   7   7       16.69       21.28      6.34 o 
   3   7   7      138.63      184.89     14.48 o 
  -6   8   7       55.05       64.98      7.54 o 
  -5   8   7       28.51       24.04      4.58 o 
  -4   8   7      185.52      205.81     14.33 o 
  -3   8   7       47.20       45.58      5.73 o 
  -2   8   7       13.76       12.85      5.05 o 
  -1   8   7        4.43        7.54      5.11 o 
   0   8   7       70.21       79.68     10.66 o 
   1   8   7      201.27      183.96     14.44 o 
   2   8   7       15.49       19.75      6.61 o 
  -4   9   7        0.09        0.10      3.78 o 
  -3   9   7       22.73       31.24      7.64 o 
  -2   9   7       11.16       16.30      6.57 o 
  -1   9   7       27.50       33.10      7.54 o 
   0   9   7      155.26      147.18     14.18 o 
   1   9   7        0.62        0.07      4.08 o 
  -3 -13   8        5.12        7.44      4.71 o 
  -2 -13   8       72.03       72.54      9.56 o 
  -1 -13   8       93.08       94.06     10.49 o 
   0 -13   8       51.91       61.72      8.90 o 
  -5 -12   8       15.49       15.94      5.84 o 
  -4 -12   8        4.81        0.76      3.92 o 
  -3 -12   8      230.86      220.35     14.57 o 
  -2 -12   8      228.91      201.03     13.65 o 
  -1 -12   8      120.99      125.80     11.42 o 
   0 -12   8      145.17      138.61     11.29 o 
   1 -12   8        6.12        6.84      4.55 o 
   3 -12   8       73.67       65.70      9.00 o 
  -5 -11   8       15.27        9.26      4.98 o 
  -4 -11   8      223.50      233.73     15.47 o 
  -3 -11   8       65.24       66.20      8.76 o 
  -2 -11   8      225.82      206.31     13.51 o 
  -1 -11   8      178.83      192.30     13.05 o 
   0 -11   8        0.44        0.00      3.29 o 
   1 -11   8      471.42      449.70     21.58 o 
   2 -11   8       58.16       66.22      6.44 o 
   3 -11   8      162.84      188.11     12.95 o 
   4 -11   8       48.33       56.11      8.50 o 
  -6 -10   8        5.04        5.58      5.28 o 
  -5 -10   8      448.93      446.61     23.14 o 
  -4 -10   8        7.00       10.33      4.75 o 
  -3 -10   8      659.43      608.79     26.43 o 
  -2 -10   8       91.08       90.70      9.30 o 
  -1 -10   8        1.02        0.00      2.99 o 
   0 -10   8      157.89      166.63     11.79 o 
   1 -10   8       49.16       43.86      6.87 o 
   2 -10   8       47.01       65.89      5.63 o 
   3 -10   8       78.46       99.91      7.30 o 
   4 -10   8       75.76       60.52      8.63 o 
   5 -10   8       49.50       44.69      8.07 o 
  -7  -9   8       15.76       24.47      7.87 o 
  -6  -9   8      140.68      172.81     13.91 o 
  -5  -9   8        1.97        0.00      3.75 o 
  -4  -9   8      651.74      577.29     25.56 o 
  -3  -9   8      458.60      399.20     19.32 o 
  -2  -9   8       89.25      102.39      9.43 o 
  -1  -9   8        1.95        2.22      3.22 o 
   0  -9   8        6.75       16.53      4.55 o 
   1  -9   8      328.73      344.35     11.69 o 
   2  -9   8       72.42       58.75      5.12 o 
   3  -9   8        5.21       12.85      3.39 o 
   4  -9   8      293.46      293.97     18.31 o 
   5  -9   8       29.55       35.56      7.57 o 
  -7  -8   8       24.36       24.24      7.07 o 
  -6  -8   8       51.09       68.99      9.69 o 
  -5  -8   8      452.36      458.93     22.44 o 
  -4  -8   8        0.21        2.99      3.49 o 
  -3  -8   8       59.46       63.38      7.54 o 
  -2  -8   8      121.14      121.21      9.20 o 
  -1  -8   8      154.09      164.01     10.89 o 
   0  -8   8     1067.87     1121.47     40.40 o 
   1  -8   8       53.05       54.38      5.01 o 
   2  -8   8       21.21       24.23      3.47 o 
   3  -8   8      940.94      856.31     32.52 o 
   4  -8   8        7.00       12.43      3.16 o 
   5  -8   8      301.62      323.41     12.91 o 
   6  -8   8       19.09        8.53      5.64 o 
  -8  -7   8        7.92       16.23      6.08 o 
  -7  -7   8       51.79       73.14      9.83 o 
  -6  -7   8      116.76      116.43     10.99 o 
  -5  -7   8        0.57        0.80      3.15 o 
  -4  -7   8      113.26      123.90      9.56 o 
  -3  -7   8      174.12      173.90     10.99 o 
  -2  -7   8      747.58      723.73     28.05 o 
  -1  -7   8      802.14      780.94     29.88 o 
   0  -7   8        2.87        3.94      1.68 o 
   1  -7   8       98.85       94.03      5.98 o 
   2  -7   8      180.21      177.64      7.74 o 
   3  -7   8       66.52       66.19      5.45 o 
   4  -7   8      561.08      530.60     16.84 o 
   5  -7   8       55.28       59.89      6.14 o 
   6  -7   8       54.82       63.81      8.32 o 
  -8  -6   8      107.62      139.41     12.91 o 
  -7  -6   8       14.95       27.19      6.37 o 
  -6  -6   8        0.02        4.68      3.55 o 
  -5  -6   8      253.08      240.44     13.84 o 
  -4  -6   8      946.66      819.85     31.18 o 
  -3  -6   8      140.32      123.01      8.83 o 
  -2  -6   8      284.21      242.10     13.01 o 
  -1  -6   8       13.69       13.41      3.92 o 
   0  -6   8     1178.03     1172.77     27.78 o 
   1  -6   8      789.25      804.94     20.69 o 
   2  -6   8       51.54       45.67      4.27 o 
   3  -6   8       78.51       85.36      5.88 o 
   4  -6   8        1.32        0.00      2.14 o 
   5  -6   8       69.41       75.89      6.77 o 
   6  -6   8       99.98      101.68      8.07 o 
  -8  -5   8       61.13       56.91      8.57 o 
  -7  -5   8        6.60       12.32      4.55 o 
  -6  -5   8       54.54       44.26      6.67 o 
  -5  -5   8      286.89      274.47     14.51 o 
  -4  -5   8      804.18      703.58     27.12 o 
  -3  -5   8      774.03      740.17     27.82 o 
  -2  -5   8       92.85       96.28      7.87 o 
  -1  -5   8      112.52      114.31      8.20 o 
   0  -5   8     1216.33     1252.01     29.32 o 
   1  -5   8      763.45      719.44     18.77 o 
   2  -5   8      367.54      350.22     11.51 o 
   3  -5   8        7.81       10.14      2.67 o 
   4  -5   8      271.30      272.30     10.91 o 
   5  -5   8       93.58      105.13      7.63 o 
   6  -5   8       35.67       33.37      5.22 o 
  -8  -4   8       50.88       63.84      8.33 o 
  -7  -4   8       38.52       54.25      7.40 o 
  -6  -4   8        0.91        0.50      2.95 o 
  -5  -4   8      162.57      171.98     10.56 o 
  -4  -4   8      669.24      625.82     24.30 o 
  -3  -4   8       24.00       28.59      4.91 o 
  -2  -4   8       80.72       60.76      6.27 o 
  -1  -4   8       83.11       81.51      8.40 o 
   0  -4   8      528.69      474.91     10.25 o 
   1  -4   8      665.72      689.74     26.89 o 
   2  -4   8       14.15       11.91      2.57 o 
   3  -4   8        1.99        5.47      2.29 o 
   4  -4   8       62.16       66.60      8.76 o 
   5  -4   8       28.05       22.64      5.84 o 
   6  -4   8      194.18      205.74     15.11 o 
  -9  -3   8       13.07       18.23      6.18 o 
  -7  -3   8       20.41       21.68      5.11 o 
  -6  -3   8      228.90      197.87     11.39 o 
  -5  -3   8      222.75      209.36     11.35 o 
  -4  -3   8      166.94      147.67      9.13 o 
  -3  -3   8      427.75      386.68     16.67 o 
  -2  -3   8      353.60      395.91     11.60 o 
  -1  -3   8      333.77      338.96      7.91 o 
   0  -3   8      270.33      278.86      6.93 o 
   1  -3   8        7.37        6.25      1.94 o 
   2  -3   8       52.87       55.84      4.51 o 
   3  -3   8        0.59        5.45      2.48 o 
   4  -3   8      531.22      501.65     16.53 o 
   5  -3   8       88.89       93.51     10.26 o 
   6  -3   8       18.00       26.69      6.71 o 
  -9  -2   8       13.30        5.11      4.88 o 
  -8  -2   8       35.17       29.95      6.51 o 
  -7  -2   8      537.83      485.26     22.31 o 
  -6  -2   8       54.27       69.97      5.17 o 
  -5  -2   8      124.39      116.33      7.40 o 
  -4  -2   8      544.78      531.82     14.92 o 
  -3  -2   8      143.22      145.69      6.21 o 
  -2  -2   8     3334.61     3568.03    113.03 o 
  -1  -2   8       55.58       56.71      3.42 o 
   0  -2   8       35.16       35.26      3.24 o 
   1  -2   8      373.07      356.81     11.30 o 
   2  -2   8       14.39       15.73      2.87 o 
   3  -2   8     1057.01     1054.43     27.62 o 
   4  -2   8      459.26      448.44     15.39 o 
   5  -2   8        1.24        0.00      2.92 o 
   6  -2   8      120.29      124.93     12.72 o 
  -9  -1   8       13.34       11.75      5.54 o 
  -8  -1   8      430.27      374.43     19.59 o 
  -7  -1   8        0.40        0.00      3.09 o 
  -6  -1   8       81.89       72.44      8.03 o 
  -5  -1   8       42.95       51.12      4.14 o 
  -4  -1   8       49.48       63.54      4.45 o 
  -3  -1   8      795.08      810.78     20.37 o 
  -2  -1   8      251.87      241.06      6.40 o 
  -1  -1   8       82.98       82.57      3.43 o 
   0  -1   8      355.59      332.50     14.78 o 
   1  -1   8       23.49       25.69      3.19 o 
   2  -1   8      476.89      478.91     19.67 o 
   3  -1   8      692.82      697.66     20.23 o 
   4  -1   8      190.91      197.67      9.51 o 
   5  -1   8       24.79       25.76      6.21 o 
   6  -1   8        4.28        6.84      4.71 o 
  -9   0   8       17.66       24.97      6.74 o 
  -8   0   8        0.08        0.00      3.95 o 
  -7   0   8      119.32       92.79      9.79 o 
  -6   0   8      227.15      225.40     13.84 o 
  -5   0   8        4.32        1.16      2.59 o 
  -4   0   8      191.48      178.67      7.06 o 
  -3   0   8      246.10      254.29      9.03 o 
  -2   0   8     1150.08     1155.24     22.11 o 
  -1   0   8      435.70      441.85     10.19 o 
   0   0   8        2.39        0.90      1.14 o 
   1   0   8       76.10       69.32      3.62 o 
   2   0   8       35.72       28.15      8.12 o 
   3   0   8      208.16      184.29      8.70 o 
   4   0   8      331.97      299.30     16.70 o 
   5   0   8        4.08       10.03      4.61 o 
   6   0   8       45.46       61.82      9.56 o 
  -8   1   8       54.65       67.86      9.36 o 
  -7   1   8        2.01        0.00      3.55 o 
  -6   1   8        6.77       10.36      4.35 o 
  -5   1   8      139.18      171.74     11.32 o 
  -4   1   8       15.20       20.75      4.52 o 
  -3   1   8      619.01      637.04     14.81 o 
  -2   1   8     1501.36     1489.55     27.97 o 
  -1   1   8      482.71      525.36     11.90 o 
   0   1   8      645.62      631.68     14.68 o 
   1   1   8       42.29       36.19      4.50 o 
   2   1   8       82.11       81.97     10.26 o 
   3   1   8       93.68      100.20      9.69 o 
   4   1   8       23.22       18.56      5.58 o 
   5   1   8       68.29       90.27     10.72 o 
   6   1   8       26.80       30.01      7.34 o 
  -8   2   8       76.55       64.74      9.46 o 
  -7   2   8      445.29      412.02     21.02 o 
  -6   2   8      263.41      252.39     15.14 o 
  -5   2   8       27.46       30.91      6.01 o 
  -4   2   8      132.62      139.77      9.86 o 
  -3   2   8       43.04       42.57      6.67 o 
  -2   2   8      370.21      391.69      9.75 o 
  -1   2   8      436.28      457.01     10.98 o 
   0   2   8        3.04        4.84      1.74 o 
   1   2   8       91.65      101.54      5.88 o 
   2   2   8        1.12        3.22      3.05 o 
   3   2   8      351.08      266.86     15.31 o 
   4   2   8      338.01      342.86     18.89 o 
   5   2   8        1.85        8.13      4.55 o 
  -8   3   8      495.50      403.91     21.91 o 
  -7   3   8      334.47      302.26     17.86 o 
  -6   3   8       13.18       10.13      4.98 o 
  -5   3   8      522.55      491.23     22.44 o 
  -4   3   8        4.74        5.47      2.10 o 
  -3   3   8       88.59       91.32     10.39 o 
  -2   3   8      355.75      379.86     12.39 o 
  -1   3   8      199.79      212.41     11.39 o 
   0   3   8      262.84      229.62      8.21 o 
   1   3   8       37.53       45.02      6.61 o 
   2   3   8      172.84      128.55     10.09 o 
   3   3   8      440.68      371.05     19.49 o 
   4   3   8       10.76       14.84      5.44 o 
   5   3   8      106.17       94.39     11.42 o 
  -8   4   8      286.48      259.56     17.46 o 
  -7   4   8        3.13       13.01      5.84 o 
  -6   4   8       94.69       90.97     10.29 o 
  -5   4   8       12.48       11.79      5.01 o 
  -4   4   8      181.26      190.69      8.48 o 
  -3   4   8      112.74      113.13      9.36 o 
  -2   4   8        0.22        0.00      2.03 o 
  -1   4   8      448.78      441.91     14.27 o 
   0   4   8        0.28        2.12      3.35 o 
   1   4   8      142.96      155.84     11.35 o 
   2   4   8      263.82      253.82     15.44 o 
   3   4   8       24.21       25.66      6.31 o 
   4   4   8      183.97      184.39     14.11 o 
  -7   5   8       42.19       40.01      8.43 o 
  -6   5   8        1.04        3.15      4.42 o 
  -5   5   8      203.31      204.67      9.33 o 
  -4   5   8        1.12        3.66      3.32 o 
  -3   5   8        5.04        4.35      2.55 o 
  -2   5   8      366.91      388.84     13.57 o 
  -1   5   8       48.71       50.96      5.32 o 
   0   5   8      151.70      172.14     12.65 o 
   1   5   8      137.09      133.17     11.02 o 
   2   5   8        7.92        5.61      4.02 o 
   3   5   8      191.95      176.19     13.55 o 
   4   5   8        1.96        1.76      4.71 o 
  -7   6   8       13.08       13.28      6.14 o 
  -6   6   8       23.58       30.21      7.14 o 
  -5   6   8       11.63       21.18      7.24 o 
  -4   6   8      116.98      110.50      7.59 o 
  -3   6   8       83.89      102.58      9.28 o 
  -2   6   8        3.73        2.17      2.58 o 
  -1   6   8      220.53      259.16     15.94 o 
   0   6   8       24.44       32.67      6.97 o 
   1   6   8       30.66       47.08      8.00 o 
   2   6   8       82.52       84.16     10.69 o 
   3   6   8       28.16       27.59      6.67 o 
  -6   7   8        5.37        2.26      5.25 o 
  -5   7   8      235.40      232.46     10.99 o 
  -4   7   8       76.88       85.02      7.24 o 
  -3   7   8       27.91       25.87      4.49 o 
  -2   7   8      180.07      184.54     16.77 o 
  -1   7   8        5.17        2.06      4.28 o 
   0   7   8      248.97      236.92     16.04 o 
   1   7   8      115.89      126.36     13.11 o 
   2   7   8        0.30        1.69      4.68 o 
  -5   8   8       86.50       70.43      7.30 o 
  -4   8   8      188.69      182.73      9.89 o 
  -3   8   8      498.02      496.51     17.64 o 
  -2   8   8      124.36      117.13     12.45 o 
  -1   8   8      134.68      167.26     13.98 o 
   0   8   8       81.74       79.18     11.02 o 
   1   8   8      100.53       82.04     11.72 o 
  -3 -13   9        9.58       11.22      5.38 o 
  -2 -13   9       22.02       34.13      7.40 o 
  -1 -13   9      220.72      226.29     15.14 o 
   0 -13   9       14.35        9.66      4.98 o 
  -4 -12   9        0.57        1.59      4.18 o 
  -3 -12   9        3.36       19.32      5.64 o 
  -2 -12   9      195.91      185.99     13.55 o 
  -1 -12   9        9.37       10.89      5.08 o 
   0 -12   9      140.53      146.38     11.95 o 
   1 -12   9       53.39       59.99      9.03 o 
  -5 -11   9       41.14       47.54      8.40 o 
  -4 -11   9       94.96       85.72     10.29 o 
  -3 -11   9      123.80      122.71     11.49 o 
  -2 -11   9        0.13        0.00      3.55 o 
  -1 -11   9      527.88      536.42     24.90 o 
   0 -11   9      118.37      130.15     10.96 o 
   1 -11   9       71.79       87.22      9.89 o 
   2 -11   9       67.99       86.12     10.13 o 
   3 -11   9        9.98       13.31      5.28 o 
   4 -11   9      114.34      115.37     11.55 o 
  -6 -10   9       13.00       22.48      7.37 o 
  -5 -10   9      262.96      236.92     15.77 o 
  -4 -10   9      131.68      133.37     11.95 o 
  -3 -10   9        5.09        3.75      3.92 o 
  -2 -10   9      183.83      200.96     13.15 o 
  -1 -10   9      148.79      165.20     12.05 o 
   0 -10   9       36.75       37.35      6.94 o 
   1 -10   9      516.15      573.14     25.86 o 
   2 -10   9        7.90       20.29      5.78 o 
   3 -10   9      161.62      190.86      9.22 o 
   4 -10   9        9.98        8.60      4.58 o 
  -7  -9   9        0.60        0.00      4.78 o 
  -6  -9   9       53.40       46.21      8.80 o 
  -5  -9   9      484.41      485.62     23.90 o 
  -4  -9   9      257.93      232.50     14.54 o 
  -3  -9   9        3.28        1.16      3.39 o 
  -2  -9   9       90.64       84.40      9.03 o 
  -1  -9   9        1.60        2.92      3.65 o 
   0  -9   9      305.94      311.45     16.83 o 
   1  -9   9        0.30        5.15      3.95 o 
   2  -9   9        1.87        6.07      2.58 o 
   3  -9   9        0.33        0.85      2.32 o 
   4  -9   9       64.40       69.24     14.04 o 
   5  -9   9       96.33      124.14     12.32 o 
  -7  -8   9       37.31       44.52      8.47 o 
  -6  -8   9      124.51      116.96     11.55 o 
  -5  -8   9      355.89      357.27     18.92 o 
  -4  -8   9      185.41      163.15     11.45 o 
  -3  -8   9      139.13      135.06     10.13 o 
  -2  -8   9      223.57      225.23     13.55 o 
  -1  -8   9      108.42       76.00      8.43 o 
   0  -8   9       56.90       59.30      7.84 o 
   1  -8   9      182.12      213.48     13.38 o 
   2  -8   9        0.16        1.23      2.00 o 
   3  -8   9      255.55      238.01     10.02 o 
   4  -8   9      182.56      176.14      8.95 o 
   5  -8   9        2.30        4.43      3.21 o 
  -7  -7   9        1.30        0.00      4.12 o 
  -6  -7   9      167.11      173.84     12.45 o 
  -5  -7   9      456.62      464.04     21.81 o 
  -4  -7   9      163.70      146.01     10.46 o 
  -3  -7   9      417.50      391.86     18.63 o 
  -2  -7   9       36.14       44.95      6.64 o 
  -1  -7   9      358.86      357.53     17.56 o 
   0  -7   9      506.04      522.41     22.87 o 
   1  -7   9       50.22       50.34      7.10 o 
   2  -7   9      300.96      267.84     10.14 o 
   3  -7   9      486.26      466.88     15.24 o 
   4  -7   9      122.62      127.30      7.54 o 
   5  -7   9      140.20      159.23      9.01 o 
  -8  -6   9        0.62        3.45      4.52 o 
  -7  -6   9       67.34       62.32      8.67 o 
  -6  -6   9       31.07       24.83      5.88 o 
  -5  -6   9        1.41        0.00      2.79 o 
  -4  -6   9      680.05      617.69     25.36 o 
  -3  -6   9      410.52      381.17     17.93 o 
  -2  -6   9      442.57      452.52     20.19 o 
  -1  -6   9      335.03      306.01     15.50 o 
   0  -6   9       61.71       60.46      7.44 o 
   1  -6   9      260.39      262.42      9.37 o 
   2  -6   9      260.21      214.69      8.77 o 
   3  -6   9      313.71      310.57     12.88 o 
   4  -6   9       55.92       61.20      5.91 o 
   5  -6   9        0.12        1.59      3.64 o 
  -8  -5   9      169.25      175.60     12.88 o 
  -7  -5   9       15.91       20.38      5.28 o 
  -6  -5   9        4.06        2.92      3.42 o 
  -5  -5   9      467.94      414.70     19.06 o 
  -4  -5   9      157.39      142.10      9.79 o 
  -3  -5   9      618.11      590.00     24.10 o 
  -2  -5   9      602.20      609.62     24.67 o 
  -1  -5   9        6.26        5.18      3.19 o 
   0  -5   9      624.81      582.62     15.76 o 
   1  -5   9      192.14      211.09     12.85 o 
   2  -5   9      274.76      253.38     16.88 o 
   3  -5   9      140.18      146.88     15.55 o 
   4  -5   9        0.05        0.00      2.35 o 
   5  -5   9       19.43       21.35      6.08 o 
   6  -5   9       78.95       73.82      7.51 o 
  -7  -4   9       26.51       21.38      5.25 o 
  -6  -4   9      155.32      147.24     10.29 o 
  -5  -4   9       48.44       52.06      6.64 o 
  -4  -4   9     1676.80     1539.73     51.59 o 
  -3  -4   9       94.74       98.90      8.17 o 
  -2  -4   9      295.99      279.90      9.45 o 
  -1  -4   9      510.75      547.01     14.92 o 
   0  -4   9        5.82        8.51      1.99 o 
   1  -4   9      210.00      200.69      7.93 o 
   2  -4   9       10.93       11.20      2.75 o 
   3  -4   9      187.05      175.24      8.36 o 
   4  -4   9       72.31       64.96      6.11 o 
   5  -4   9       37.62       45.14      8.33 o 
   6  -4   9       63.27       59.30      9.79 o 
  -8  -3   9      292.96      277.12     16.70 o 
  -7  -3   9      204.49      173.64     12.12 o 
  -6  -3   9       15.68       12.00      2.95 o 
  -5  -3   9      574.94      531.24     15.64 o 
  -4  -3   9       69.88       71.47      5.07 o 
  -3  -3   9       16.76       19.59      2.95 o 
  -2  -3   9      356.89      356.63     11.07 o 
  -1  -3   9        0.47        0.49      1.50 o 
   0  -3   9      515.87      538.70     33.88 o 
   1  -3   9        2.05        1.91      2.66 o 
   2  -3   9     1149.62     1104.26     36.74 o 
   3  -3   9      819.59      799.70     22.57 o 
   4  -3   9       18.72       17.49      3.83 o 
   5  -3   9       29.93       35.68      5.03 o 
   6  -3   9       32.59       27.16      7.17 o 
  -8  -2   9      419.22      354.41     19.29 o 
  -7  -2   9       77.39       81.31      9.13 o 
  -6  -2   9      190.09      171.33      9.28 o 
  -5  -2   9       23.19       27.96      3.65 o 
  -4  -2   9       77.74       66.04      7.15 o 
  -3  -2   9      103.22       82.57      4.96 o 
  -2  -2   9       24.85       22.48      3.01 o 
  -1  -2   9      169.67      154.69      8.82 o 
   0  -2   9      279.22      277.46      7.36 o 
   1  -2   9      255.03      232.57     11.19 o 
   2  -2   9     1999.84     1938.14     45.50 o 
   3  -2   9       44.88       36.23      4.68 o 
   4  -2   9      317.06      311.19     12.56 o 
   5  -2   9       22.97       33.47      7.17 o 
   6  -2   9       68.66       78.62     11.09 o 
  -8  -1   9       36.19       31.67      7.37 o 
  -7  -1   9      181.80      147.44     11.42 o 
  -6  -1   9        0.42        4.38      3.69 o 
  -5  -1   9       80.87       84.88      5.46 o 
  -4  -1   9       29.75       35.97      5.83 o 
  -3  -1   9      440.29      431.02     12.87 o 
  -2  -1   9     1532.10     1547.87     51.63 o 
  -1  -1   9       10.18        8.90      2.31 o 
   0  -1   9        3.93        8.11      1.93 o 
   1  -1   9      512.36      511.55     15.29 o 
   2  -1   9       44.01       42.80      4.61 o 
   3  -1   9     1024.64      977.31     26.63 o 
   4  -1   9       17.22       16.71      3.77 o 
   5  -1   9        1.28        0.56      3.78 o 
  -8   0   9      112.82       94.69     10.79 o 
  -7   0   9        1.47        0.13      4.05 o 
  -6   0   9      181.61      176.33     12.28 o 
  -5   0   9       85.60       89.21      9.10 o 
  -4   0   9       58.71       55.92      4.39 o 
  -3   0   9      489.75      485.37     14.09 o 
  -2   0   9       57.94       75.13      3.83 o 
  -1   0   9      301.81      315.55      8.41 o 
   0   0   9      385.39      349.90      9.09 o 
   1   0   9       65.09       70.90      5.32 o 
   2   0   9      302.45      340.77     12.37 o 
   3   0   9        4.96        5.77      3.74 o 
   4   0   9      234.88      218.36     14.44 o 
   5   0   9       18.31       25.36      6.44 o 
  -8   1   9        0.58        0.00      3.95 o 
  -7   1   9       84.59      104.02     10.99 o 
  -6   1   9       81.50       71.71      9.00 o 
  -5   1   9      197.99      207.73     13.05 o 
  -4   1   9      144.36      169.12     11.32 o 
  -3   1   9        0.09        1.00      1.78 o 
  -2   1   9      728.56      711.74     15.42 o 
  -1   1   9        5.49        4.93      1.68 o 
   0   1   9       53.31       57.85      3.77 o 
   1   1   9       47.09       56.61      8.05 o 
   2   1   9       33.76       31.65      4.37 o 
   3   1   9      382.56      329.74     17.73 o 
   4   1   9       41.05       39.81      7.67 o 
   5   1   9       25.12       28.59      7.10 o 
  -8   2   9       34.13       32.60      7.60 o 
  -7   2   9       10.75        8.60      4.85 o 
  -6   2   9      205.52      198.90     13.74 o 
  -5   2   9      151.27      160.09     11.72 o 
  -4   2   9       81.87      101.23      9.43 o 
  -3   2   9      681.87      665.81     18.37 o 
  -2   2   9       55.54       64.50      3.95 o 
  -1   2   9      842.21      848.47     18.17 o 
   0   2   9      229.39      226.37      7.40 o 
   1   2   9       32.77       41.89     10.39 o 
   2   2   9       86.27       80.21      9.03 o 
   3   2   9      126.10      130.28     11.02 o 
   4   2   9       84.52       91.13     10.62 o 
   5   2   9       82.49       84.30     10.96 o 
  -8   3   9       14.80       15.94      6.27 o 
  -7   3   9        9.37       10.76      5.71 o 
  -6   3   9       82.78       91.50     10.59 o 
  -5   3   9      190.66      183.43     12.91 o 
  -4   3   9      610.90      578.68     25.36 o 
  -3   3   9      159.36      146.99      8.12 o 
  -2   3   9      228.26      249.63      9.92 o 
  -1   3   9       86.74       79.48      5.79 o 
   0   3   9       30.68       34.63      3.49 o 
   1   3   9       57.41       61.39      8.07 o 
   2   3   9        1.24        0.80      3.75 o 
   3   3   9       13.53       16.20      5.48 o 
   4   3   9      161.36      167.06     13.65 o 
  -7   4   9        0.29        1.33      4.48 o 
  -6   4   9       54.95       53.05      8.80 o 
  -5   4   9      274.02      296.68     17.53 o 
  -4   4   9       43.43       49.80      8.03 o 
  -3   4   9        4.23        5.39      2.68 o 
  -2   4   9       25.14       26.65      4.02 o 
  -1   4   9      189.25      202.88      9.27 o 
   0   4   9      199.47      207.37     13.78 o 
   1   4   9        0.67        2.16      3.65 o 
   2   4   9       43.35       47.28      7.90 o 
   3   4   9       66.33       58.76      9.16 o 
  -7   5   9       56.25       51.03      9.10 o 
  -6   5   9        8.75        6.34      5.41 o 
  -5   5   9       29.84       27.86      6.61 o 
  -4   5   9       36.02       34.76      4.73 o 
  -3   5   9       25.73       33.19      4.71 o 
  -2   5   9       51.64       61.11      6.01 o 
  -1   5   9       67.48       75.77      9.05 o 
   0   5   9       13.27       15.60      6.01 o 
   1   5   9      287.17      288.74     17.53 o 
   2   5   9       56.84       61.42      9.06 o 
   3   5   9        3.25        3.39      4.75 o 
  -6   6   9       17.45       17.60      6.14 o 
  -5   6   9      108.49      122.84     12.48 o 
  -4   6   9        2.43        2.85      3.06 o 
  -3   6   9       42.68       44.64      7.40 o 
  -2   6   9       45.42       47.73      5.72 o 
  -1   6   9       61.55       65.24      9.59 o 
   0   6   9       76.70       73.24     10.16 o 
   1   6   9       24.10       29.78      7.64 o 
   2   6   9       30.33       31.31      7.70 o 
  -5   7   9        0.09        2.03      4.38 o 
  -4   7   9      155.98      156.11      9.00 o 
  -3   7   9      176.54      173.38      9.59 o 
  -2   7   9       26.27       28.75      4.96 o 
  -1   7   9       54.15       77.72     10.59 o 
   0   7   9       13.52       15.67      5.98 o 
   1   7   9      208.60      205.18     15.64 o 
  -2   8   9       18.19       25.10      7.27 o 
  -2 -13  10       17.01       31.44      7.34 o 
  -1 -13  10       26.36       40.64      7.93 o 
   0 -13  10      149.69      150.90     12.55 o 
  -4 -12  10       49.76       43.79      8.23 o 
  -3 -12  10       36.60       27.16      6.81 o 
  -2 -12  10       53.56       50.36      8.40 o 
  -1 -12  10      224.48      248.27     16.10 o 
   0 -12  10        4.23        2.06      4.12 o 
   1 -12  10       82.36       91.00     10.89 o 
   2 -12  10        0.77        4.75      4.71 o 
  -5 -11  10      208.34      203.32     15.04 o 
  -4 -11  10       19.59       19.26      5.48 o 
  -3 -11  10       14.92       31.27      6.91 o 
  -2 -11  10      286.07      291.33     17.50 o 
  -1 -11  10       95.62      118.52     11.49 o 
   0 -11  10      228.63      240.47     15.60 o 
   1 -11  10        0.88        1.10      3.82 o 
   2 -11  10       41.65       49.97      8.33 o 
   3 -11  10      131.03      126.66     12.45 o 
  -6 -10  10      131.75      123.41     13.01 o 
  -5 -10  10       11.05       16.73      5.88 o 
  -4 -10  10      126.23      124.47     11.75 o 
  -3 -10  10      202.40      204.25     13.78 o 
  -2 -10  10       91.05       99.53     10.46 o 
  -1 -10  10      430.52      440.30     22.04 o 
   0 -10  10       67.41       74.37      9.46 o 
   1 -10  10      141.45      171.18     12.78 o 
   2 -10  10       11.26       17.89      5.54 o 
   3 -10  10        0.08        0.37      4.12 o 
   4 -10  10       46.31       55.11      6.24 o 
  -6  -9  10        2.69        7.01      4.81 o 
  -5  -9  10      782.77      733.53     31.67 o 
  -4  -9  10       85.27       78.72      9.43 o 
  -3  -9  10        1.05        1.49      3.69 o 
  -2  -9  10       40.07       38.88      7.27 o 
  -1  -9  10       19.82       29.42      6.27 o 
   0  -9  10      257.48      240.44     14.87 o 
   1  -9  10      106.30      127.46     11.52 o 
   2  -9  10      153.36      147.41     11.92 o 
   3  -9  10       79.99       92.36      6.95 o 
   4  -9  10        8.46       14.43      3.85 o 
  -7  -8  10       10.85       25.17      6.57 o 
  -6  -8  10      262.61      289.11     17.36 o 
  -5  -8  10      309.71      276.49     16.27 o 
  -4  -8  10        4.06        1.96      3.82 o 
  -3  -8  10       58.07       49.44      7.57 o 
  -2  -8  10       19.52       12.12      4.52 o 
  -1  -8  10       58.50       70.05      8.73 o 
   0  -8  10      408.86      368.26     19.09 o 
   1  -8  10      432.26      414.17     20.82 o 
   2  -8  10       86.73       86.52      9.76 o 
   3  -8  10        5.85        4.99      5.99 o 
   4  -8  10       89.48       81.33      7.01 o 
  -7  -7  10       46.15       45.68      8.13 o 
  -6  -7  10       21.60       23.64      6.24 o 
  -5  -7  10       51.19       53.88      7.93 o 
  -4  -7  10      125.10      121.98      9.79 o 
  -3  -7  10       79.86       70.25      8.43 o 
  -2  -7  10      356.51      355.04     17.99 o 
  -1  -7  10      197.26      175.80     11.82 o 
   0  -7  10      146.16      147.24     11.16 o 
   1  -7  10      609.40      593.26     26.06 o 
   2  -7  10       18.35       21.17      3.60 o 
   3  -7  10      210.95      210.74      9.44 o 
   4  -7  10       47.72       44.68      5.36 o 
   5  -7  10       27.52       32.64      5.16 o 
  -7  -6  10        2.71        6.08      4.52 o 
  -6  -6  10      155.36      137.42     10.72 o 
  -5  -6  10        4.07        4.15      3.62 o 
  -4  -6  10      312.54      280.04     15.27 o 
  -3  -6  10      688.52      680.74     27.82 o 
  -2  -6  10       29.93       36.85      6.41 o 
  -1  -6  10      165.38      145.78     10.59 o 
   0  -6  10      249.35      227.55     13.65 o 
   1  -6  10       13.03       15.01      4.88 o 
   2  -6  10      648.57      599.18     17.74 o 
   3  -6  10       37.55       33.63      4.47 o 
   4  -6  10      114.23      102.42     11.32 o 
   5  -6  10       67.33       53.39      9.13 o 
  -8  -5  10        4.49        7.97      4.42 o 
  -7  -5  10      126.20      125.43     10.42 o 
  -6  -5  10       36.20       32.04      6.01 o 
  -5  -5  10       30.04       23.84      5.21 o 
  -4  -5  10      365.26      344.32     17.10 o 
  -3  -5  10        0.17        1.79      3.05 o 
  -2  -5  10      979.54      912.58     34.16 o 
  -1  -5  10        4.34        5.01      3.65 o 
   0  -5  10       60.37       55.88      7.47 o 
   1  -5  10      343.92      344.07     13.53 o 
   2  -5  10       31.60       35.47      4.36 o 
   3  -5  10      123.51      112.14      7.18 o 
   4  -5  10        7.99       11.43      3.39 o 
   5  -5  10        0.75        0.37      3.27 o 
  -8  -4  10      132.84      122.34     11.79 o 
  -7  -4  10        8.87        5.54      4.05 o 
  -6  -4  10       76.83       88.88      8.60 o 
  -5  -4  10      261.00      243.49     13.55 o 
  -4  -4  10       38.97       34.56      4.05 o 
  -3  -4  10      518.72      489.00     21.23 o 
  -2  -4  10      234.51      215.08     19.59 o 
  -1  -4  10       60.62       51.38      5.74 o 
   0  -4  10      284.08      250.53     14.18 o 
   1  -4  10        0.31        0.00      1.81 o 
   2  -4  10      727.79      729.28     28.22 o 
   3  -4  10       20.37       21.77      3.85 o 
   4  -4  10        2.45        3.09      2.87 o 
   5  -4  10       22.62       24.87      4.58 o 
  -8  -3  10        0.12        0.03      3.82 o 
  -7  -3  10      124.14      102.12     10.19 o 
  -6  -3  10      169.16      151.56      8.32 o 
  -5  -3  10       30.40       27.51      5.43 o 
  -4  -3  10       65.89       65.97     10.09 o 
  -3  -3  10        1.75        2.45      2.24 o 
  -2  -3  10      588.75      576.32     43.91 o 
  -1  -3  10      193.43      219.09     10.41 o 
   0  -3  10       77.42       63.80      4.61 o 
   1  -3  10       87.95       90.15      5.74 o 
   2  -3  10       17.68       16.59      3.44 o 
   3  -3  10       30.52       30.73      4.52 o 
   4  -3  10      204.74      200.59     10.05 o 
   5  -3  10        0.61        3.26      3.95 o 
  -8  -2  10      147.15      127.99     12.05 o 
  -7  -2  10       62.72       57.67      8.20 o 
  -6  -2  10       77.97       63.08      8.30 o 
  -5  -2  10       28.16       31.23      3.94 o 
  -4  -2  10      497.35      497.49     14.99 o 
  -3  -2  10      199.93      205.70     22.53 o 
  -2  -2  10      310.79      292.80     10.16 o 
  -1  -2  10       12.46       23.95      3.21 o 
   0  -2  10       60.21       53.06      4.45 o 
   1  -2  10      182.76      176.91      9.25 o 
   2  -2  10      522.66      491.78     16.14 o 
   3  -2  10      203.26      200.52      9.65 o 
   4  -2  10        0.32        0.00      3.60 o 
   5  -2  10       48.90       71.68     10.42 o 
  -8  -1  10       43.39       35.72      7.47 o 
  -7  -1  10      263.15      254.55     15.84 o 
  -6  -1  10      156.32      150.20     11.49 o 
  -5  -1  10       96.68       99.27      9.59 o 
  -4  -1  10      239.49      238.73      9.24 o 
  -3  -1  10       52.19       54.37      6.97 o 
  -2  -1  10      426.92      434.09     13.27 o 
  -1  -1  10      143.25      134.34      6.37 o 
   0  -1  10       47.43       40.36      4.07 o 
   1  -1  10      582.39      544.03     16.47 o 
   2  -1  10      323.17      311.28     11.84 o 
   3  -1  10       92.22       83.40      6.93 o 
   4  -1  10       93.96      100.38      7.98 o 
   5  -1  10        6.24        6.41      4.85 o 
  -8   0  10       65.87       60.09      9.53 o 
  -7   0  10       15.51       22.61      5.88 o 
  -6   0  10       46.25       55.01      8.13 o 
  -5   0  10      247.02      235.39     14.28 o 
  -4   0  10       45.04       46.21      6.81 o 
  -3   0  10      116.58      127.60      6.45 o 
  -2   0  10      322.52      315.49     10.80 o 
  -1   0  10        9.98        8.70      2.20 o 
   0   0  10      181.67      171.97      7.74 o 
   1   0  10      262.50      269.32     10.51 o 
   2   0  10      177.91      185.67      8.89 o 
   3   0  10      146.38      141.07      8.50 o 
   4   0  10       15.92       25.63      6.34 o 
  -8   1  10       42.45       37.12      7.44 o 
  -7   1  10       20.69       23.70      6.64 o 
  -6   1  10      151.39      138.94     12.28 o 
  -5   1  10        7.65        7.30      4.22 o 
  -4   1  10      218.28      214.87     13.21 o 
  -3   1  10       97.56       97.31      9.10 o 
  -2   1  10      116.08      106.93      8.32 o 
  -1   1  10       88.93       96.28      4.77 o 
   0   1  10       19.81       15.03      3.27 o 
   1   1  10       94.32       92.21      7.49 o 
   2   1  10      171.41      178.69      8.96 o 
   3   1  10       31.19       37.72      7.04 o 
   4   1  10       64.87       71.55      9.93 o 
  -7   2  10       37.44       37.91      7.90 o 
  -6   2  10        0.18        2.36      3.92 o 
  -5   2  10      324.73      349.03     18.66 o 
  -4   2  10      129.21      133.60     10.56 o 
  -3   2  10       80.59       92.79      9.30 o 
  -2   2  10      237.09      248.73      9.80 o 
  -1   2  10       18.46       22.42      3.03 o 
   0   2  10       73.34       78.63      4.87 o 
   1   2  10        3.53        9.55      3.25 o 
   2   2  10       18.72       22.71      5.94 o 
   3   2  10       71.74       69.22      9.46 o 
   4   2  10        2.81       10.99      5.38 o 
  -7   3  10       35.15       26.69      7.34 o 
  -6   3  10      153.03      175.13     13.68 o 
  -5   3  10       19.32       22.21      6.27 o 
  -4   3  10       93.29      116.07     11.12 o 
  -3   3  10       13.99       14.81      5.05 o 
  -2   3  10       14.11       25.31      5.08 o 
  -1   3  10      263.26      277.43     10.95 o 
   0   3  10        0.38        2.32      2.07 o 
   1   3  10      251.51      242.03     15.24 o 
   2   3  10       89.30       83.27      9.99 o 
   3   3  10        0.74        3.32      4.18 o 
  -6   4  10        2.51        4.98      4.95 o 
  -5   4  10      226.52      262.55     16.60 o 
  -4   4  10       75.79       65.60      9.03 o 
  -3   4  10       17.32       18.86      5.74 o 
  -2   4  10       43.49       54.39      5.75 o 
  -1   4  10        0.56        4.56      3.04 o 
   0   4  10      298.65      287.51     17.23 o 
   1   4  10      288.60      284.76     17.23 o 
   2   4  10       13.31       16.37      5.68 o 
  -6   5  10       22.93       23.70      6.94 o 
  -5   5  10       61.77       74.47     10.33 o 
  -4   5  10       75.56       91.40     10.62 o 
  -3   5  10       48.26       63.19      6.35 o 
  -2   5  10        4.30        4.42      4.47 o 
  -1   5  10       75.68       96.81      7.68 o 
   0   5  10      134.84      142.63     13.15 o 
   1   5  10       20.32       29.05      7.60 o 
   2   5  10       30.94       32.74      7.77 o 
  -5   6  10       33.33       26.33      7.07 o 
  -4   6  10       80.70       76.89     10.39 o 
  -3   6  10        7.12       14.53      3.95 o 
  -2   6  10       48.20       47.74      6.79 o 
  -1   6  10       38.93       43.06      8.50 o 
   0   6  10        3.98        7.57      5.58 o 
  -3 -12  11       88.67       89.34     11.02 o 
  -2 -12  11       11.42        4.45      4.55 o 
  -1 -12  11      145.75      168.79     13.55 o 
   0 -12  11      117.09      107.14     11.75 o 
   1 -12  11       10.73       14.87      5.81 o 
  -4 -11  11       50.61       42.83      7.87 o 
  -3 -11  11        0.00        1.20      3.52 o 
  -2 -11  11      189.67      208.56     14.77 o 
  -1 -11  11       61.11       89.31     10.72 o 
   0 -11  11       41.26       45.58      7.93 o 
   1 -11  11      107.67      123.31     12.45 o 
   2 -11  11        6.33        8.76      5.58 o 
  -5 -10  11      119.73       98.90     11.39 o 
  -4 -10  11       11.45        4.45      4.91 o 
  -3 -10  11      238.52      240.14     15.64 o 
  -2 -10  11       71.82       75.70      9.63 o 
  -1 -10  11      169.12      176.72     13.08 o 
   0 -10  11      105.64      112.62     11.65 o 
   1 -10  11        7.94       10.46      5.18 o 
   2 -10  11       32.95       26.33      7.10 o 
   3 -10  11       26.08       18.59      6.04 o 
  -6  -9  11       22.88       19.69      6.44 o 
  -5  -9  11        0.77        0.46      4.65 o 
  -4  -9  11      128.23      125.50     11.92 o 
  -3  -9  11      137.86      147.97     12.88 o 
  -2  -9  11      141.87      147.21     11.82 o 
  -1  -9  11      167.72      181.64     13.18 o 
   0  -9  11        1.34        0.00      3.49 o 
   1  -9  11      225.58      256.24     16.30 o 
   2  -9  11        4.18        6.54      4.78 o 
   3  -9  11        6.92       16.04      6.34 o 
  -6  -8  11       28.63       33.63      7.27 o 
  -5  -8  11       57.45       55.71      8.43 o 
  -4  -8  11      124.15      119.65     11.22 o 
  -3  -8  11       71.12       64.24      8.76 o 
  -2  -8  11        8.93        8.80      4.52 o 
  -1  -8  11       32.84       15.44      5.31 o 
   0  -8  11      159.44      184.93     13.18 o 
   1  -8  11       56.08       48.01      7.93 o 
   2  -8  11      125.99      114.81     11.75 o 
   3  -8  11       51.38       43.96      7.87 o 
   4  -8  11       18.82       25.81      7.10 o 
  -7  -7  11       85.68      103.55     11.19 o 
  -6  -7  11       61.97       47.68      7.67 o 
  -5  -7  11      158.04      158.37     12.02 o 
  -4  -7  11      239.73      232.27     14.64 o 
  -3  -7  11        4.79        7.10      4.02 o 
  -2  -7  11       14.97       22.01      5.54 o 
  -1  -7  11       81.39       85.23      9.63 o 
   0  -7  11        1.68        1.69      3.62 o 
   1  -7  11      651.32      638.08     28.45 o 
   2  -7  11       45.36       46.41      8.07 o 
   3  -7  11        0.48        3.09      4.15 o 
   4  -7  11      145.63      140.04     13.45 o 
  -7  -6  11      108.75      110.96     10.82 o 
  -6  -6  11      107.89      101.99     10.09 o 
  -5  -6  11      194.46      161.25     11.85 o 
  -4  -6  11       13.19       13.71      4.91 o 
  -3  -6  11      179.89      191.27     12.68 o 
  -2  -6  11      312.14      292.26     16.10 o 
  -1  -6  11       24.71       26.26      6.21 o 
   0  -6  11      528.21      477.78     22.64 o 
   1  -6  11      136.70      136.09     11.12 o 
   2  -6  11       77.84       73.64      9.69 o 
   3  -6  11      119.36      123.67      9.84 o 
   4  -6  11        0.27        2.39      2.83 o 
  -7  -5  11       57.30       66.83      8.63 o 
  -6  -5  11      111.78      122.71     10.09 o 
  -5  -5  11       31.09       27.03      5.78 o 
  -4  -5  11      314.65      312.91     16.57 o 
  -3  -5  11      583.06      567.48     19.67 o 
  -2  -5  11      208.01      204.85     16.72 o 
  -1  -5  11       64.14       69.75      8.33 o 
   0  -5  11       41.55       43.82      7.34 o 
   1  -5  11      420.40      419.22     20.98 o 
   2  -5  11      242.40      197.92     13.23 o 
   3  -5  11        5.45        7.58      2.92 o 
   4  -5  11       87.37       88.25      7.42 o 
  -7  -4  11      171.21      142.69     11.32 o 
  -6  -4  11        1.72        1.35      3.45 o 
  -5  -4  11       53.27       59.43      5.35 o 
  -4  -4  11      264.31      242.95     10.04 o 
  -3  -4  11      277.79      295.45     16.50 o 
  -2  -4  11      419.30      413.32     13.16 o 
  -1  -4  11        5.30        4.88      3.62 o 
   0  -4  11        1.39        2.12      3.85 o 
   1  -4  11      115.36      101.29     10.36 o 
   2  -4  11       84.00       87.60      6.57 o 
   3  -4  11       52.21       47.96      5.52 o 
   4  -4  11       17.94       13.96      4.05 o 
  -8  -3  11      106.73       78.82      9.83 o 
  -7  -3  11       20.89       13.68      4.91 o 
  -6  -3  11      308.02      246.05     14.84 o 
  -5  -3  11       82.72       83.40      6.14 o 
  -4  -3  11      202.01      186.70      8.26 o 
  -3  -3  11      263.28      268.09     10.17 o 
  -2  -3  11       16.64       18.80      3.39 o 
  -1  -3  11       18.20       10.46      4.25 o 
   0  -3  11        0.55        1.96      3.22 o 
   1  -3  11      483.36      454.66     14.58 o 
   2  -3  11       36.48       41.45      4.89 o 
   3  -3  11        8.67       13.53      3.82 o 
   4  -3  11       49.53       53.77      6.45 o 
  -8  -2  11        9.10       17.20      5.71 o 
  -7  -2  11      300.16      263.84     16.37 o 
  -6  -2  11       37.93       37.98      7.07 o 
  -5  -2  11       41.48       44.65      7.14 o 
  -4  -2  11        7.07       11.98      2.97 o 
  -3  -2  11        0.15        0.00      3.22 o 
  -2  -2  11      717.67      689.03     18.99 o 
  -1  -2  11        0.77        0.00      2.95 o 
   0  -2  11      930.05      941.59     36.19 o 
   1  -2  11      477.84      462.47     15.06 o 
   2  -2  11       29.50       31.51      4.44 o 
   3  -2  11      121.88      105.16      9.89 o 
   4  -2  11        9.47        7.34      3.61 o 
  -7  -1  11        1.34        0.53      3.65 o 
  -6  -1  11       87.26       92.30     10.33 o 
  -5  -1  11        0.84        0.00      2.92 o 
  -4  -1  11       13.76       12.78      4.28 o 
  -3  -1  11       69.20       68.36      5.31 o 
  -2  -1  11      114.29      106.53      7.57 o 
  -1  -1  11      406.81      413.91     19.85 o 
   0  -1  11      805.07      817.76     32.54 o 
   1  -1  11        7.32        9.60      4.35 o 
   2  -1  11      110.92      111.29      7.26 o 
   3  -1  11       81.16       81.56      9.30 o 
   4  -1  11      217.35      232.06     11.58 o 
  -7   0  11      114.01      113.38     11.95 o 
  -6   0  11       15.25       14.01      5.21 o 
  -5   0  11      197.25      195.05     13.28 o 
  -4   0  11       98.51      107.14      9.93 o 
  -3   0  11        7.09       11.49      4.22 o 
  -2   0  11      250.52      253.49     21.78 o 
  -1   0  11      245.75      265.90     10.11 o 
   0   0  11       12.13       13.37      3.33 o 
   1   0  11      284.92      262.37     10.90 o 
   2   0  11       23.52       30.46      4.72 o 
   3   0  11       80.36       83.65      7.51 o 
  -7   1  11        0.08        0.00      3.72 o 
  -6   1  11       75.25       81.01     10.36 o 
  -5   1  11      201.70      197.61     13.68 o 
  -4   1  11       12.04       16.04      4.75 o 
  -3   1  11       60.12       55.08      7.60 o 
  -2   1  11       77.80       89.47      8.70 o 
  -1   1  11        7.78       11.00      3.13 o 
   0   1  11      297.81      307.02     11.90 o 
   1   1  11        0.03        3.36      2.70 o 
   2   1  11       82.84       98.27     11.65 o 
   3   1  11        7.83       15.50      6.08 o 
  -7   2  11       49.01       62.68      9.89 o 
  -6   2  11       61.35       65.30      9.83 o 
  -5   2  11       60.88       57.74      8.67 o 
  -4   2  11      145.82      147.64     11.89 o 
  -3   2  11        6.92        8.40      4.48 o 
  -2   2  11       36.19       31.94      6.37 o 
  -1   2  11       55.96       73.48      6.14 o 
   0   2  11        2.31        3.78      2.94 o 
   1   2  11      260.83      269.09     11.53 o 
   2   2  11        7.68       15.74      5.18 o 
   3   2  11       29.75       27.95      6.51 o 
  -6   3  11       83.05       93.49     11.62 o 
  -5   3  11      473.27      511.85     25.30 o 
  -4   3  11        0.22        1.33      4.28 o 
  -3   3  11       85.98       99.97     10.49 o 
  -2   3  11       63.63       77.49      9.13 o 
  -1   3  11       48.24       57.34      5.95 o 
   0   3  11      123.65      149.00     12.35 o 
   1   3  11       37.22       48.11      8.60 o 
   2   3  11       15.59       23.64      6.41 o 
  -5   4  11        7.91        6.61      4.68 o 
  -4   4  11      133.90      118.46     12.08 o 
  -3   4  11       11.86        7.27      4.55 o 
  -2   4  11        0.61        5.91      4.18 o 
  -1   4  11       29.82       32.71      5.09 o 
   0   4  11        5.21        6.81      5.35 o 
   1   4  11       70.27       71.55     10.19 o 
  -4   5  11        5.16        9.43      5.18 o 
  -3   5  11       27.84       36.59      7.44 o 
  -2   5  11       85.14       87.32     10.66 o 
  -1   5  11        6.45        0.93      4.85 o 
   0   5  11       71.78       85.19     11.06 o 
  -3 -11  12       57.40       74.57     10.56 o 
  -2 -11  12        8.20       12.18      5.15 o 
  -1 -11  12       97.54      106.01     11.92 o 
   0 -11  12        6.77        9.99      5.35 o 
   1 -11  12      126.03      132.34     13.41 o 
  -4 -10  12       62.20       81.57     10.92 o 
  -3 -10  12       53.58       52.52      8.63 o 
  -2 -10  12      227.86      225.26     15.37 o 
  -1 -10  12        6.43       10.52      5.41 o 
   0 -10  12      109.75      123.67     12.72 o 
   1 -10  12       83.07      102.09     11.85 o 
   2 -10  12       21.58       42.30      8.67 o 
  -5  -9  12      150.75      129.88     12.75 o 
  -4  -9  12       83.76       85.13     10.72 o 
  -3  -9  12      304.46      273.84     17.06 o 
  -2  -9  12        1.53        2.26      3.85 o 
  -1  -9  12       35.08       49.40      8.30 o 
   0  -9  12       18.56       31.24      7.01 o 
   1  -9  12       20.85       35.03      7.17 o 
   2  -9  12       13.63        5.78      4.75 o 
  -6  -8  12       64.08       49.24      8.47 o 
  -5  -8  12        1.28        1.29      4.38 o 
  -4  -8  12       87.74       83.43     10.23 o 
  -3  -8  12        2.18        0.86      4.35 o 
  -2  -8  12      199.09      174.40     12.98 o 
  -1  -8  12        6.60        9.26      4.75 o 
   0  -8  12      117.17      129.75     12.52 o 
   1  -8  12      200.19      194.49     14.34 o 
   2  -8  12       15.51       16.14      6.08 o 
   3  -8  12       90.53       94.82     11.35 o 
  -6  -7  12       55.43       62.42      9.26 o 
  -5  -7  12        6.68        7.54      4.61 o 
  -4  -7  12      102.32       99.67     10.59 o 
  -3  -7  12      140.09      147.01     11.55 o 
  -2  -7  12       69.35       85.86      9.96 o 
  -1  -7  12      145.98      140.24     11.62 o 
   0  -7  12      203.76      161.29     12.55 o 
   1  -7  12       58.61       58.17      9.00 o 
   2  -7  12      132.15      123.77     12.72 o 
   3  -7  12       68.30       91.50     11.52 o 
  -7  -6  12        9.16       15.11      5.74 o 
  -6  -6  12       46.27       46.88      7.77 o 
  -5  -6  12      131.10      139.14     12.08 o 
  -4  -6  12      124.66      111.72     10.82 o 
  -3  -6  12       65.13       60.88      5.42 o 
  -2  -6  12      108.41      121.71     11.32 o 
  -1  -6  12      287.42      281.01     16.53 o 
   0  -6  12      101.55      100.30     10.86 o 
   1  -6  12      173.28      173.97     13.11 o 
   2  -6  12       21.58       16.77      5.51 o 
   3  -6  12       38.36       36.75      8.03 o 
  -7  -5  12        2.36        4.38      4.02 o 
  -6  -5  12      148.51      159.75      8.29 o 
  -5  -5  12       71.65       75.04     15.95 o 
  -4  -5  12       22.63       17.32      3.47 o 
  -3  -5  12      201.27      204.01      8.92 o 
  -2  -5  12      368.97      376.49     19.52 o 
  -1  -5  12        7.06        7.80      4.25 o 
   0  -5  12      149.25      142.99     11.59 o 
   1  -5  12       19.74       28.55      6.67 o 
   2  -5  12      158.89      155.74     12.88 o 
   3  -5  12      111.70      107.59      9.10 o 
  -7  -4  12      154.55      157.50     12.08 o 
  -6  -4  12       33.50       27.96      4.29 o 
  -5  -4  12        1.38        0.00      2.44 o 
  -4  -4  12      382.62      392.91     13.53 o 
  -3  -4  12       27.21       36.52      4.62 o 
  -2  -4  12      112.73      131.17     10.79 o 
  -1  -4  12       57.35       62.68      8.43 o 
   0  -4  12       12.87       15.64      5.28 o 
   1  -4  12      125.73      140.01     11.45 o 
   2  -4  12       22.95       25.63      6.57 o 
   3  -4  12       40.59       42.54      5.50 o 
  -7  -3  12       43.25       34.10      6.87 o 
  -6  -3  12        0.45        5.05      3.85 o 
  -5  -3  12      125.76      130.68     14.31 o 
  -4  -3  12       17.87       18.11      3.65 o 
  -3  -3  12      110.37      120.70      6.94 o 
  -2  -3  12      202.55      188.71     12.82 o 
  -1  -3  12       11.57        7.24      4.18 o 
   0  -3  12      163.52      165.80     12.42 o 
   1  -3  12       23.41       27.29      6.71 o 
   2  -3  12       46.24       35.76      7.70 o 
   3  -3  12       36.00       41.25      7.79 o 
  -7  -2  12       40.90       45.75      8.10 o 
  -6  -2  12       24.83       46.28      7.77 o 
  -5  -2  12        9.69        9.43      4.88 o 
  -4  -2  12      159.30      170.35     11.59 o 
  -3  -2  12       52.65       64.72      5.60 o 
  -2  -2  12       17.88       25.35      3.83 o 
  -1  -2  12       20.07       18.13      5.58 o 
   0  -2  12        5.53        1.46      4.12 o 
   1  -2  12       46.91       53.42      8.37 o 
   2  -2  12       72.94       88.34      7.24 o 
   3  -2  12        1.06        2.08      3.27 o 
  -7  -1  12       19.04       19.62      6.14 o 
  -6  -1  12      148.00      145.02     13.01 o 
  -5  -1  12      170.55      200.30     13.51 o 
  -4  -1  12        0.49        3.52      3.42 o 
  -3  -1  12        6.83        8.35      2.83 o 
  -2  -1  12       57.66       58.66      6.29 o 
  -1  -1  12      249.28      244.59     14.74 o 
   0  -1  12      394.59      395.95     20.48 o 
   1  -1  12       12.46       14.48      5.51 o 
   2  -1  12        8.54        8.99      4.23 o 
   3  -1  12      160.43      168.96     18.68 o 
  -6   0  12      158.09      188.81     14.28 o 
  -5   0  12        2.18        4.68      4.28 o 
  -4   0  12       15.07       24.47      5.74 o 
  -3   0  12       53.16       60.36      7.97 o 
  -2   0  12        5.84        5.24      2.78 o 
  -1   0  12      611.53      664.20     28.42 o 
   0   0  12       72.69       84.03      9.89 o 
   1   0  12       18.88       18.36      4.13 o 
   2   0  12       23.77       34.18      5.37 o 
  -6   1  12        0.97       10.52      5.35 o 
  -5   1  12      132.07      142.86     12.85 o 
  -4   1  12       60.05      102.46     10.52 o 
  -3   1  12        5.98        2.49      3.85 o 
  -2   1  12       94.31       87.58      9.16 o 
  -1   1  12       14.58       17.10      5.41 o 
   0   1  12      191.08      183.17     13.68 o 
   1   1  12       65.84       66.92      6.51 o 
   2   1  12        0.57        1.78      3.14 o 
  -6   2  12       85.42      107.77     12.38 o 
  -5   2  12       39.85       46.58      8.50 o 
  -4   2  12       87.08      105.58     11.19 o 
  -3   2  12       12.60       21.71      5.88 o 
  -2   2  12        7.44        6.01      4.68 o 
   0   2  12       74.54       73.54      9.73 o 
   1   2  12       42.57       54.46      9.66 o 
  -5   3  12       84.97       77.42     10.72 o 
  -4   3  12       45.47       47.44      8.23 o 
  -3   3  12        6.38       13.08      5.64 o 
  -2   3  12        3.34        3.22      4.42 o 
   0   3  12       70.27       79.02     10.39 o 
  -3   4  12       32.19       54.98      9.06 o 
  -2   4  12        0.06        3.35      4.65 o 
  -3 -10  13       18.22       24.90      6.87 o 
  -2 -10  13       50.29       53.49      9.00 o 
  -1 -10  13       45.66       63.05      9.99 o 
   0 -10  13        0.88        8.30      5.54 o 
  -4  -9  13        8.73       15.47      6.41 o 
  -3  -9  13      109.59      103.52     11.65 o 
  -2  -9  13       59.22       44.62      8.40 o 
  -1  -9  13       33.29       40.77      7.84 o 
   0  -9  13       69.24       94.29     11.55 o 
   1  -9  13        9.04       14.94      5.98 o 
  -5  -8  13       37.70       38.48      7.77 o 
  -4  -8  13      117.00      101.26     11.49 o 
  -3  -8  13      185.56      178.42     13.65 o 
  -2  -8  13       32.88       31.97      7.34 o 
  -1  -8  13        0.98       10.16      5.58 o 
   0  -8  13       11.34        9.40      5.35 o 
   1  -8  13       45.66       49.77      8.73 o 
   2  -8  13       16.86       23.27      6.54 o 
  -5  -7  13       49.95       60.36      9.26 o 
  -4  -7  13       16.66       22.76      8.98 o 
  -3  -7  13        6.03        8.73      5.05 o 
  -2  -7  13       50.90       54.78      8.67 o 
  -1  -7  13       46.28       49.14      8.76 o 
   0  -7  13       91.84       96.35     11.65 o 
   1  -7  13       69.58       71.75     10.19 o 
   2  -7  13       73.83      104.25     12.35 o 
  -6  -6  13       71.27       78.96      6.83 o 
  -5  -6  13        1.55        0.53      2.61 o 
  -4  -6  13       44.08       53.54      6.31 o 
  -3  -6  13       82.05       80.51      9.83 o 
  -2  -6  13       33.61       42.96      7.84 o 
  -1  -6  13      317.78      313.81     18.43 o 
   0  -6  13       29.99       31.54      7.27 o 
   1  -6  13       36.16       40.70      8.47 o 
   2  -6  13      123.21      127.75     13.05 o 
  -6  -5  13        0.24        0.00      2.57 o 
  -5  -5  13       67.38       61.99      6.27 o 
  -4  -5  13       42.41       38.55      4.83 o 
  -3  -5  13        9.56        4.78      4.28 o 
  -2  -5  13      539.43      528.61     25.13 o 
  -1  -5  13        0.13        1.29      4.08 o 
   0  -5  13       40.45       49.80      8.57 o 
   1  -5  13       42.49       48.90      8.73 o 
   2  -5  13        5.07        8.43      5.44 o 
  -5  -4  13       73.17       89.60      6.99 o 
  -4  -4  13       38.37       48.55      5.52 o 
  -3  -4  13      125.82      136.82     11.02 o 
  -2  -4  13       12.29       14.64      5.21 o 
  -1  -4  13      304.46      284.99     17.03 o 
   0  -4  13       45.96       57.93      9.03 o 
   1  -4  13        1.71        2.42      4.65 o 
   2  -4  13      135.39      113.28     12.55 o 
  -6  -3  13       27.58       34.83      7.17 o 
  -5  -3  13       74.48       77.82      9.40 o 
  -4  -3  13       83.67       84.94      6.60 o 
  -3  -3  13        0.54        1.08      2.62 o 
  -2  -3  13       90.77      101.59     10.52 o 
  -1  -3  13        5.79        4.81      4.38 o 
   0  -3  13        0.36        1.29      4.12 o 
   1  -3  13       59.13       57.77      9.63 o 
   2  -3  13        0.02        0.00      4.42 o 
  -6  -2  13       49.94       63.11      9.26 o 
  -5  -2  13      145.12      137.45     11.42 o 
  -4  -2  13       39.74       43.99      7.27 o 
  -3  -2  13        0.96        4.28      2.81 o 
  -2  -2  13       26.18       29.78      6.84 o 
  -1  -2  13      428.17      435.29     21.81 o 
   0  -2  13       41.74       38.25      7.77 o 
   1  -2  13        1.69        2.66      4.68 o 
   2  -2  13        9.16        5.84      5.64 o 
  -6  -1  13       31.43       41.67      7.67 o 
  -5  -1  13       26.50       23.87      6.44 o 
  -4  -1  13       79.98       95.42     10.42 o 
  -3  -1  13        0.09        0.83      3.72 o 
  -2  -1  13      637.25      629.68     27.52 o 
  -1  -1  13      264.70      277.02     16.73 o 
   0  -1  13       19.12       27.89      6.64 o 
   1  -1  13       61.57       71.35     10.56 o 
  -5   0  13       77.57       82.57     10.26 o 
  -4   0  13        7.07        9.10      5.28 o 
  -3   0  13       56.57       63.48      8.83 o 
  -1   0  13      107.21      118.86     11.49 o 
   0   0  13      108.26      117.06     11.95 o 
   1   0  13       14.80       16.23      6.41 o 
  -5   1  13        4.67        8.33      5.25 o 
  -4   1  13       68.11       74.17     10.09 o 
  -3   1  13      128.87      153.25     12.32 o 
   0   1  13        0.15        1.26      4.55 o 
  -4   2  13       12.01       13.05      5.71 o 
  -3   2  13        3.03        9.53      5.18 o 
  -2  -9  14      100.67      101.83     12.22 o 
  -1  -9  14       12.14       13.58      5.71 o 
  -4  -8  14       11.01       20.58      6.87 o 
  -3  -8  14       68.27       72.11     10.33 o 
  -2  -8  14        0.37        4.48      5.71 o 
  -1  -8  14       12.95       28.32      7.77 o 
   0  -8  14       10.71       16.04      5.91 o 
  -4  -7  14      120.84      128.78     12.55 o 
  -3  -7  14        1.26        8.73      5.01 o 
  -2  -7  14      177.93      159.73     13.45 o 
  -1  -7  14       18.76       22.68      6.77 o 
   0  -7  14        0.16        6.04      5.35 o 
  -5  -6  14       64.47       72.62      6.94 o 
  -4  -6  14        9.69       13.78      6.08 o 
  -3  -6  14      174.14      178.39     13.84 o 
  -2  -6  14       78.78       79.15     10.62 o 
  -1  -6  14       29.59       25.03      7.04 o 
   0  -6  14       88.89       94.69     11.59 o 
   1  -6  14       28.60       42.93      8.63 o 
  -5  -5  14        1.08        3.36      2.98 o 
  -4  -5  14       48.74       60.66      9.36 o 
  -3  -5  14      109.80       85.92     10.56 o 
  -2  -5  14      116.00      116.40     11.72 o 
  -1  -5  14      116.66      102.22     11.69 o 
   0  -5  14        2.73        3.45      4.71 o 
   1  -5  14       46.73       51.66      9.26 o 
  -5  -4  14       36.27       53.68      8.63 o 
  -4  -4  14       71.49       82.87      9.56 o 
  -3  -4  14        2.99        1.66      4.55 o 
  -2  -4  14      190.04      169.25     13.25 o 
  -1  -4  14       14.25       17.76      6.41 o 
   0  -4  14       21.50       26.06      6.84 o 
   1  -4  14       39.08       55.61      9.66 o 
  -5  -3  14       18.36       26.56      6.41 o 
  -4  -3  14       27.20       34.46      7.04 o 
  -3  -3  14       31.44       46.21      8.07 o 
  -2  -3  14       79.73       96.15     10.86 o 
  -1  -3  14       94.05      101.09     11.42 o 
   0  -3  14       28.49       38.88      7.64 o 
   1  -3  14       16.51       25.70      6.91 o 
  -5  -2  14       98.95      136.62     12.85 o 
  -4  -2  14       44.22       46.65      7.50 o 
  -2  -2  14       75.83       78.75     10.09 o 
  -1  -2  14        0.02        3.29      4.18 o 
   0  -2  14       31.42       38.71      8.30 o 
  -4  -1  14        0.44        0.07      3.75 o 
  -1  -1  14       46.68       57.97      9.36 o 
   0  -1  14       70.16       76.36     10.62 o 
                                                 
